# Supplementary material for: Solvent dehydration with structurally engineered nanoporous graphene oxide membranes
Source: Nat Commun. 2026 May 4;17:6006. doi: 10.1038/s41467-026-72660-w (PMC13346957; doi:10.1038/s41467-026-72660-w)
Supplement: Supplementary file 3 — Source data [file 41467_2026_72660_MOESM3_ESM.xlsx]

## Sheet: Fig.1c
		Adsorption Energy (eV)
Atmosphere	Nanosheet	Surface	Edge	Hole
IPA	GO	-0.47	-0.65
IPA	NPGO	-0.51	-0.58	-0.42
Water	GO	-1.13	-1.57
Water	NPGO	-2.46	-2.74	-1.85

## Sheet: Fig.2o
N-GOm		N-GOm Fitting		rN-GOm		rN-GOm Fitting		GOm		GOm Fitting		rGOm		rGOm Fitting
5	37.844	5	39.3449	5	42.047	5	32.9709	5	64.8345	5	108.301	5	122.282	5	64.3309
5.02	40.4147	5.02	39.3449	5.02	26.8163	5.02	32.9709	5.01	94.9253	5.01112	108.301	5.01	112.079	5.01112	64.3309
5.04	43.9069	5.04	39.3449	5.04	17.1011	5.04	32.9709	5.02	121.549	5.02225	108.301	5.02	101.745	5.02225	64.3309
5.06	48.3206	5.06	39.3449	5.06	12.9013	5.06	32.9709	5.03	144.706	5.03337	108.301	5.03	92.4956	5.03337	64.3309
5.08	53.6559	5.08	39.3449	5.08	14.2171	5.08	32.9709	5.04	164.396	5.04449	108.301	5.04	84.3299	5.04449	64.3309
5.1	66.187	5.1	39.3449	5.1	16.0695	5.1	32.9709	5.05	180.618	5.05562	108.301	5.05	77.2483	5.05562	64.3309
5.12	62.4653	5.12	39.3449	5.12	33.2171	5.12	32.9709	5.06	193.374	5.06674	108.301	5.06	71.2508	5.06674	64.3309
5.14	51.2992	5.14	39.3449	5.14	39.9932	5.14	32.9709	5.07	202.663	5.07786	108.301	5.07	66.3375	5.07786	64.3309
5.16	60.4424	5.16	39.3449	5.16	50.1753	5.16	32.9709	5.08	208.484	5.08899	108.301	5.08	62.5083	5.08899	64.3309
5.18	44.5062	5.18	39.3449	5.18	48.3959	5.18	32.9709	5.09	215.651	5.10011	108.301	5.09	54.1916	5.10011	64.3309
5.2	38.3632	5.2	39.3449	5.2	44.8638	5.2	32.9709	5.1	212.436	5.11123	108.301	5.1	61.0978	5.11123	64.3309
5.22	31.6963	5.22	39.3449	5.22	38.9195	5.22	32.9709	5.11	209.83	5.12236	108.301	5.11	54.5933	5.12236	64.3309
5.24	22.1065	5.24	39.3449	5.24	19.5231	5.24	32.9709	5.12	192.493	5.13348	108.301	5.12	62.1985	5.13348	64.3309
5.26	30.5075	5.26	39.3449	5.26	25.6487	5.26	32.9709	5.13	150.56	5.14461	108.301	5.13	60.8719	5.14461	64.3309
5.28	36.9932	5.28	39.3449	5.28	43.7992	5.28	32.9709	5.14	138.453	5.15573	108.301	5.14	56.3869	5.15573	64.3309
5.3	48.8635	5.3	39.3449	5.3	56.5199	5.3	32.9709	5.15	109.033	5.16685	108.301	5.15	62.0183	5.16685	64.3309
5.32	66.5247	5.32	39.3449	5.32	54.5869	5.32	32.9709	5.16	104.529	5.17798	108.301	5.16	69.6522	5.17798	64.3309
5.34	59.477	5.34	39.3449	5.34	50.3411	5.34	32.9709	5.17	91.003	5.1891	108.301	5.17	74.2051	5.1891	64.3309
5.36	75.2952	5.36	39.3449	5.36	52.2838	5.36	32.9709	5.18	98.5246	5.20022	108.301	5.18	67.095	5.20022	64.3309
5.38	85.9999	5.38	39.3449	5.38	43.7196	5.38	32.9709	5.19	87.8072	5.21135	108.301	5.19	81.7448	5.21135	64.3309
5.4	78.2746	5.4	39.3449	5.4	30.7918	5.4	32.9709	5.2	97.7754	5.22247	108.301	5.2	83.437	5.22247	64.3309
5.42	74.1178	5.42	39.3449	5.42	27.6933	5.42	32.9709	5.21	106.307	5.23359	108.301	5.21	81.6342	5.23359	64.3309
5.44	68.3439	5.44	39.3449	5.44	41.0736	5.44	32.9709	5.22	125.569	5.24472	108.301	5.22	74.304	5.24472	64.3309
5.46	61.9375	5.46	39.3449	5.46	51.7723	5.46	32.9709	5.23	142.191	5.25584	108.301	5.23	61.3817	5.25584	64.3309
5.48	36.288	5.48	39.3449	5.48	53.6388	5.48	32.9709	5.24	156.612	5.26696	108.301	5.24	63.9283	5.26696	64.3309
5.5	14.6406	5.5	39.3449	5.5	48.838	5.5	32.9709	5.25	166.956	5.27809	108.301	5.25	71.8728	5.27809	64.3309
5.52	16.5278	5.52	39.3449	5.52	55.8632	5.52	32.9709	5.26	167.772	5.28921	108.301	5.26	83.7007	5.28921	64.3309
5.54	23.2936	5.54	39.3449	5.54	50.2673	5.54	32.9709	5.27	162.142	5.30033	108.301	5.27	83.2182	5.30033	64.3309
5.56	30.0232	5.56	39.3449	5.56	45.4213	5.56	32.9709	5.28	153.198	5.31146	108.301	5.28	81.2406	5.31146	64.3309
5.58	45.0472	5.58	39.3449	5.58	41.9304	5.58	32.9709	5.29	131.348	5.32258	108.301	5.29	87.8304	5.32258	64.3309
5.6	48.8937	5.6	39.3449	5.6	41.1409	5.6	32.9709	5.3	140.617	5.3337	108.301	5.3	87.8054	5.3337	64.3309
5.62	40.2546	5.62	39.3449	5.62	55.5742	5.62	32.9709	5.31	124.398	5.34483	108.301	5.31	80.3372	5.34483	64.3309
5.64	37.8222	5.64	39.3449	5.64	71.1911	5.64	32.9709	5.32	126.768	5.35595	108.301	5.32	73.2056	5.35595	64.3309
5.66	50.974	5.66	39.3449	5.66	74.2592	5.66	32.9709	5.33	140.982	5.36707	108.301	5.33	69.4784	5.36707	64.3309
5.68	49.8877	5.68	39.3449	5.68	72.8553	5.68	32.9709	5.34	140.297	5.3782	108.301	5.34	55.2142	5.3782	64.3309
5.7	54.755	5.7	39.3449	5.7	53.482	5.7	32.9709	5.35	129.307	5.38932	108.301	5.35	40.8595	5.38932	64.3309
5.72	63.4349	5.72	39.3449	5.72	29.2881	5.72	32.9709	5.36	125.502	5.40044	108.301	5.36	40.1484	5.40044	64.3309
5.74	68.9888	5.74	39.3449	5.74	21.2809	5.74	32.9709	5.37	127.51	5.41157	108.301	5.37	43.4761	5.41157	64.3309
5.76	52.1646	5.76	39.3449	5.76	4.59161	5.76	32.9709	5.38	134.034	5.42269	108.301	5.38	40.202	5.42269	64.3309
5.78	40.5533	5.78	39.3449	5.78	11.446	5.78	32.9709	5.39	142.76	5.43382	108.301	5.39	38.6496	5.43382	64.3309
5.8	31.1011	5.8	39.3449	5.8	28.2201	5.8	32.9709	5.4	157.569	5.44494	108.301	5.4	56.3458	5.44494	64.3309
5.82	36.0497	5.82	39.3449	5.82	30.4398	5.82	32.9709	5.41	169.448	5.45606	108.301	5.41	60.1395	5.45606	64.3309
5.84	30.645	5.84	39.3449	5.84	23.9955	5.84	32.9709	5.42	184.649	5.46719	108.301	5.42	72.7097	5.46719	64.3309
5.86	32.3231	5.86	39.3449	5.86	23.8482	5.86	32.9709	5.43	169.107	5.47831	108.301	5.43	77.9143	5.47831	64.3309
5.88	35.6095	5.88	39.3449	5.88	43.8294	5.88	32.9709	5.44	158.975	5.48943	108.301	5.44	75.0001	5.48943	64.3309
5.9	34.5322	5.9	39.3449	5.9	61.3263	5.9	32.9709	5.45	160.093	5.50056	108.301	5.45	81.915	5.50056	64.3309
5.92	25.4053	5.92	39.3449	5.92	59.7334	5.92	32.9709	5.46	168.369	5.51168	108.301	5.46	78.5	5.51168	64.3309
5.94	32.3415	5.94	39.3449	5.94	59.2338	5.94	32.9709	5.47	143.027	5.5228	108.301	5.47	70.5674	5.5228	64.3309
5.96	29.6832	5.96	39.3449	5.96	60.7578	5.96	32.9709	5.48	141.051	5.53393	108.301	5.48	73.8449	5.53393	64.3309
5.98	28.0728	5.98	39.3449	5.98	50.1668	5.98	32.9709	5.49	153.288	5.54505	108.301	5.49	65.8216	5.54505	64.3309
6	31.0872	6	39.3449	6	41.1025	6	32.9709	5.5	136.257	5.55617	108.301	5.5	35.9996	5.55617	64.3309
6.02	28.5081	6.02	39.3449	6.02	33.556	6.02	32.9709	5.51	120.275	5.5673	108.301	5.51	21.2192	5.5673	64.3309
6.04	43.3742	6.04	39.3449	6.04	34.9175	6.04	32.9709	5.52	100.94	5.57842	108.301	5.52	24.173	5.57842	64.3309
6.06	55.2139	6.06	39.3449	6.06	41.04	6.06	32.9709	5.53	99.2223	5.58954	108.301	5.53	41.4307	5.58954	64.3309
6.08	58.7058	6.08	39.3449	6.08	32.4456	6.08	32.9709	5.54	91.5375	5.60067	108.301	5.54	37.5239	5.60067	64.3309
6.1	66.5794	6.1	39.3449	6.1	22.9386	6.1	32.9709	5.55	94.2342	5.61179	108.301	5.55	46.4841	5.61179	64.3309
6.12	57.4413	6.12	39.3449	6.12	15.6451	6.12	32.9709	5.56	123.235	5.62291	108.301	5.56	56.7387	5.62291	64.3309
6.14	32.231	6.14	39.3449	6.14	12.2726	6.14	32.9709	5.57	143.536	5.63404	108.301	5.57	61.5307	5.63404	64.3309
6.16	24.4209	6.16	39.3449	6.16	13.0106	6.16	32.9709	5.58	150.906	5.64516	108.301	5.58	76.2771	5.64516	64.3309
6.18	29.015	6.18	39.3449	6.18	17.9678	6.18	32.9709	5.59	142.289	5.65628	108.301	5.59	75.7359	5.65628	64.3309
6.2	54.9212	6.2	39.3449	6.2	35.1845	6.2	32.9709	5.6	146.332	5.66741	108.301	5.6	87.4403	5.66741	64.3309
6.22	68.613	6.22	39.3449	6.22	51.2539	6.22	32.9709	5.61	153.766	5.67853	108.301	5.61	93.5009	5.67853	64.3309
6.24	83.2895	6.24	39.3449	6.24	49.2539	6.24	32.9709	5.62	156.722	5.68966	108.301	5.62	102.655	5.68966	64.3309
6.26	89.1303	6.26	39.3449	6.26	46.7869	6.26	32.9709	5.63	142.694	5.70078	108.301	5.63	98.7225	5.70078	64.3309
6.28	81.3473	6.28	39.3449	6.28	42.0252	6.28	32.9709	5.64	154.258	5.7119	108.301	5.64	91.6701	5.7119	64.3309
6.3	76.2114	6.3	39.3449	6.3	31.2376	6.3	32.9709	5.65	171.311	5.72303	108.301	5.65	80.4883	5.72303	64.3309
6.32	72.3041	6.32	39.3449	6.32	42.0241	6.32	32.9709	5.66	131.963	5.73415	108.301	5.66	50.9511	5.73415	64.3309
6.34	75.019	6.34	39.3449	6.34	44.8332	6.34	32.9709	5.67	129.275	5.74527	108.301	5.67	43.354	5.74527	64.3309
6.36	83.2269	6.36	39.3449	6.36	50.8856	6.36	32.9709	5.68	114.457	5.7564	108.301	5.68	43.8133	5.7564	64.3309
6.38	67.6288	6.38	39.3449	6.38	44.7417	6.38	32.9709	5.69	98.7468	5.76752	108.301	5.69	48.5831	5.76752	64.3309
6.4	65.4791	6.4	39.3449	6.4	43.2865	6.4	32.9709	5.7	90.5571	5.77864	108.301	5.7	34.4925	5.77864	64.3309
6.42	58.4147	6.42	39.3449	6.42	47.1256	6.42	32.9709	5.71	100.257	5.78977	108.301	5.71	37.3206	5.78977	64.3309
6.44	53.1752	6.44	39.3449	6.44	32.9862	6.44	32.9709	5.72	108.261	5.80089	108.301	5.72	31.8382	5.80089	64.3309
6.46	54.2598	6.46	39.3449	6.46	20.3103	6.46	32.9709	5.73	110.867	5.81201	108.301	5.73	38.4591	5.81201	64.3309
6.48	45.2078	6.48	39.3449	6.48	26.0014	6.48	32.9709	5.74	105.784	5.82314	108.301	5.74	43.2419	5.82314	64.3309
6.5	49.879	6.5	39.3449	6.5	22.9563	6.5	32.9709	5.75	88.6367	5.83426	108.301	5.75	46.4325	5.83426	64.3309
6.52	62.5818	6.52	39.3449	6.52	24.0488	6.52	32.9709	5.76	94.4402	5.84538	108.301	5.76	53.9206	5.84538	64.3309
6.54	45.6428	6.54	39.3449	6.54	17.6067	6.54	32.9709	5.77	91.5448	5.85651	108.301	5.77	49.8104	5.85651	64.3309
6.56	55.9515	6.56	39.3449	6.56	32.8201	6.56	32.9709	5.78	91.2384	5.86763	108.301	5.78	49.7001	5.86763	64.3309
6.58	69.7384	6.58	39.3449	6.58	45.871	6.58	32.9709	5.79	86.3884	5.87875	108.301	5.79	58.0814	5.87875	64.3309
6.6	72.5214	6.6	39.3449	6.6	47.4512	6.6	32.9709	5.8	102.315	5.88988	108.301	5.8	65.4402	5.88988	64.3309
6.62	65.4299	6.62	39.3449	6.62	45.7247	6.62	32.9709	5.81	97.5682	5.901	108.301	5.81	66.8055	5.901	64.3309
6.64	59.1514	6.64	39.3449	6.64	47.3771	6.64	32.9709	5.82	71.1265	5.91212	108.301	5.82	66.8764	5.91212	64.3309
6.66	54.0565	6.66	39.3449	6.66	48.09	6.66	32.9709	5.83	91.5574	5.92325	108.301	5.83	69.109	5.92325	64.3309
6.68	45.42	6.68	39.3449	6.68	37.1304	6.68	32.9709	5.84	74.2676	5.93437	108.301	5.84	71.9889	5.93437	64.3309
6.7	26.3309	6.7	39.3449	6.7	16.766	6.7	32.9709	5.85	67.4242	5.94549	108.301	5.85	61.7817	5.94549	64.3309
6.72	48.7366	6.72	39.3449	6.72	20.8487	6.72	32.9709	5.86	92.1657	5.95662	108.301	5.86	50.49	5.95662	64.3309
6.74	73.5635	6.74	39.3449	6.74	26.4943	6.74	32.9709	5.87	108.584	5.96774	108.301	5.87	55.9601	5.96774	64.3309
6.76	72.9316	6.76	39.3449	6.76	45.6915	6.76	32.9709	5.88	104.446	5.97887	108.301	5.88	62.3493	5.97887	64.3309
6.78	74.513	6.78	39.3449	6.78	51.9334	6.78	32.9709	5.89	108.437	5.98999	108.301	5.89	66.3308	5.98999	64.3309
6.8	88.0289	6.8	39.3449	6.8	62.5931	6.8	32.9709	5.9	115.871	6.00111	108.301	5.9	85.9494	6.00111	64.3309
6.82	82.9542	6.82	39.3449	6.82	67.1726	6.82	32.9709	5.91	123.28	6.01224	108.301	5.91	84.3517	6.01224	64.3309
6.84	79.1824	6.84	39.3449	6.84	52.4581	6.84	32.9709	5.92	140.824	6.02336	108.301	5.92	84.398	6.02336	64.3309
6.86	66.8912	6.86	39.3449	6.86	45.2806	6.86	32.9709	5.93	133.308	6.03448	108.301	5.93	83.8229	6.03448	64.3309
6.88	74.2498	6.88	39.3449	6.88	32.258	6.88	32.9709	5.94	138.865	6.04561	108.301	5.94	83.4161	6.04561	64.3309
6.9	69.5384	6.9	39.3449	6.9	18.097	6.9	32.9709	5.95	120.993	6.05673	108.301	5.95	95.0479	6.05673	64.3309
6.92	53.4528	6.92	39.3449	6.92	19.2764	6.92	32.9709	5.96	117.826	6.06785	108.301	5.96	89.0102	6.06785	64.3309
6.94	55.3637	6.94	39.3449	6.94	21.1062	6.94	32.9709	5.97	96.9891	6.07898	108.301	5.97	96.409	6.07898	64.3309
6.96	51.2938	6.96	39.3449	6.96	17.389	6.96	32.9709	5.98	93.3818	6.0901	108.301	5.98	107.821	6.0901	64.3309
6.98	36.8704	6.98	39.3449	6.98	16.7253	6.98	32.9709	5.99	94.0592	6.10122	108.301	5.99	96.1909	6.10122	64.3309
7	49.749	7	39.3449	7	18.2932	7	32.9709	6	75.8373	6.11235	108.301	6	84.587	6.11235	64.3309
7.02	61.0104	7.02	39.3449	7.02	31.7232	7.02	32.9709	6.01	67.5182	6.12347	108.301	6.01	67.624	6.12347	64.3309
7.04	69.8597	7.04	39.3449	7.04	35.4051	7.04	32.9709	6.02	86.4346	6.13459	108.301	6.02	54.9716	6.13459	64.3309
7.06	68.5091	7.06	39.3449	7.06	39.3897	7.06	32.9709	6.03	99.0987	6.14572	108.301	6.03	60.7264	6.14572	64.3309
7.08	69.1281	7.08	39.3449	7.08	45.823	7.08	32.9709	6.04	96.7859	6.15684	108.301	6.04	56.9411	6.15684	64.3309
7.1	59.755	7.1	39.3449	7.1	35.8136	7.1	32.9709	6.05	93.075	6.16796	108.301	6.05	59.2009	6.16796	64.3309
7.12	42.9918	7.12	39.3449	7.12	13.6349	7.12	32.9709	6.06	117.273	6.17909	108.301	6.06	73.81	6.17909	64.3309
7.14	34.1517	7.14	39.3449	7.14	13.4459	7.14	32.9709	6.07	112.134	6.19021	108.301	6.07	55.5654	6.19021	64.3309
7.16	48.1957	7.16	39.3449	7.16	19.2829	7.16	32.9709	6.08	109.39	6.20133	108.301	6.08	54.2914	6.20133	64.3309
7.18	60.749	7.18	39.3449	7.18	11.9206	7.18	32.9709	6.09	127.527	6.21246	108.301	6.09	41.5224	6.21246	64.3309
7.2	76.7987	7.2	39.3449	7.2	14.731	7.2	32.9709	6.1	105.47	6.22358	108.301	6.1	50.7853	6.22358	64.3309
7.22	70.4069	7.22	39.3449	7.22	22.6187	7.22	32.9709	6.11	104.889	6.23471	108.301	6.11	53.2393	6.23471	64.3309
7.24	74.8022	7.24	39.3449	7.24	31.419	7.24	32.9709	6.12	120.462	6.24583	108.301	6.12	64.3222	6.24583	64.3309
7.26	57.5963	7.26	39.3449	7.26	27.5168	7.26	32.9709	6.13	128.152	6.25695	108.301	6.13	90.8324	6.25695	64.3309
7.28	50.0662	7.28	39.3449	7.28	13.7492	7.28	32.9709	6.14	122.859	6.26808	108.301	6.14	91.6604	6.26808	64.3309
7.3	36.6006	7.3	39.3449	7.3	33.5984	7.3	32.9709	6.15	129.967	6.2792	108.301	6.15	102.067	6.2792	64.3309
7.32	36.7675	7.31231	39.3449	7.32	31.8826	7.32	32.9709	6.16	129.89	6.29032	108.301	6.16	98.0024	6.29032	64.3309
7.34	43.741	7.32	39.3449	7.34	22.7044	7.34	32.9709	6.17	116.209	6.30145	108.301	6.17	111.697	6.30145	64.3309
7.36	51.9793	7.32232	39.3449	7.36	30.0851	7.36	32.9709	6.18	126.035	6.31257	108.301	6.18	117.574	6.31257	64.3309
7.38	42.9168	7.33233	39.3449	7.38	37.9116	7.38	32.9709	6.19	118.049	6.32369	108.301	6.19	114.027	6.32369	64.3309
7.4	48.0021	7.34	39.3449	7.4	55.3778	7.4	32.9709	6.2	124.419	6.33482	108.301	6.2	104.939	6.33482	64.3309
7.42	41.7041	7.34234	39.3449	7.42	59.3286	7.42	32.9709	6.21	123.604	6.34594	108.301	6.21	103.023	6.34594	64.3309
7.44	43.8984	7.35235	39.3449	7.44	56.4314	7.44	32.9709	6.22	121.625	6.35706	108.301	6.22	84.2525	6.35706	64.3309
7.46	36.2814	7.36	39.3449	7.46	60.4002	7.46	32.9709	6.23	104.953	6.36819	108.301	6.23	61.7801	6.36819	64.3309
7.48	54.6201	7.36236	39.3449	7.48	46.6527	7.48	32.9709	6.24	113.537	6.37931	108.301	6.24	52.5113	6.37931	64.3309
7.5	75.8318	7.37237	39.3449	7.5	35.2088	7.5	32.9709	6.25	124.631	6.39043	108.301	6.25	44.4334	6.39043	64.3309
7.52	77.9899	7.38	39.3449	7.52	41.2104	7.52	32.9709	6.26	90.6396	6.40156	108.301	6.26	47.7727	6.40156	64.3309
7.54	66.3797	7.38238	39.3449	7.54	41.4932	7.54	32.9709	6.27	112.97	6.41268	108.301	6.27	36.8599	6.41268	64.3309
7.56	51.1016	7.39239	39.3449	7.56	44.4051	7.56	32.9709	6.28	105.955	6.4238	108.301	6.28	47.5647	6.4238	64.3309
7.58	43.3942	7.4	39.3449	7.58	40.3966	7.58	32.9709	6.29	101.206	6.43493	108.301	6.29	51.2146	6.43493	64.3309
7.6	45.986	7.4024	39.3449	7.6	28.7902	7.6	32.9709	6.3	93.7634	6.44605	108.301	6.3	52.7935	6.44605	64.3309
7.62	42.0369	7.41241	39.3449	7.62	22.1707	7.62	32.9709	6.31	108.353	6.45717	108.301	6.31	57.246	6.45717	64.3309
7.64	53.1933	7.42	39.3449	7.64	17.1491	7.63263	32.9709	6.32	89.8174	6.4683	108.301	6.32	61.0254	6.4683	64.3309
7.66	57.5559	7.42242	39.3449	7.66	15.6946	7.64	32.9709	6.33	78.3106	6.47942	108.301	6.33	81.6717	6.47942	64.3309
7.68	49.5956	7.43243	39.3449	7.68	20.1846	7.64264	32.9709	6.34	89.6512	6.49055	108.301	6.34	84.3767	6.49055	64.3309
7.7	36.3049	7.44	39.3449	7.7	23.3467	7.65265	32.9709	6.35	88.3966	6.50167	108.301	6.35	78.2211	6.50167	64.3309
7.72	15.8049	7.44244	39.3449	7.72	24.8644	7.66	32.9709	6.36	111.504	6.51279	108.301	6.36	98.7247	6.51279	64.3309
7.74	15.045	7.45245	39.3449	7.74	31.7667	7.66266	32.9709	6.37	103.182	6.52392	108.301	6.37	101.015	6.52392	64.3309
7.76	26.3279	7.46	39.3449	7.76	23.1659	7.67267	32.9709	6.38	101.888	6.53504	108.301	6.38	98.1407	6.53504	64.3309
7.78	24.4115	7.46246	39.3449	7.78	29.6797	7.68	32.9709	6.39	100.957	6.54616	108.301	6.39	98.9295	6.54616	64.3309
7.8	37.9658	7.47247	39.3449	7.8	32.0015	7.68268	32.9709	6.4	95.8192	6.55729	108.301	6.4	94.903	6.55729	64.3309
7.82	31.1857	7.48	39.3449	7.82	39.1477	7.69269	32.9709	6.41	87.3026	6.56841	108.301	6.41	90.4492	6.56841	64.3309
7.84	30.4317	7.48248	39.3449	7.84	35.3622	7.7	32.9709	6.42	75.1745	6.57953	108.301	6.42	86.4486	6.57953	64.3309
7.86	37.2574	7.49249	39.3449	7.86	26.9422	7.7027	32.9709	6.43	88.3533	6.59066	108.301	6.43	66.5648	6.59066	64.3309
7.88	33.4678	7.5	39.3449	7.88	22.2081	7.71271	32.9709	6.44	87.8883	6.60178	108.301	6.44	66.8488	6.60178	64.3309
7.9	47.3765	7.5025	39.3449	7.9	38.7501	7.72	32.9709	6.45	81.6112	6.6129	108.301	6.45	64.8287	6.6129	64.3309
7.92	61.0052	7.51251	39.3449	7.92	36.9883	7.72272	32.9709	6.46	91.4114	6.62403	108.301	6.46	41.9935	6.62403	64.3309
7.94	62.5368	7.52	39.3449	7.94	36.0397	7.73273	32.9709	6.47	95.0887	6.63515	108.301	6.47	21.5402	6.63515	64.3309
7.96	62.2976	7.52252	39.3449	7.96	33.0132	7.74	32.9709	6.48	102.416	6.64627	108.301	6.48	22.8598	6.64627	64.3309
7.98	48.6605	7.53253	39.3449	7.98	39.8974	7.74274	32.9709	6.49	127.284	6.6574	108.301	6.49	6.27693	6.6574	64.3309
8	33.334	7.54	39.3449	8	37.2593	7.75275	32.9709	6.5	135.712	6.66852	108.301	6.5	12.1013	6.66852	64.3309
8.02	37.1061	7.54254	39.3449	8.02	20.7083	7.76	32.9709	6.51	127.752	6.67964	108.301	6.51	24.6957	6.67964	64.3309
8.04	33.3978	7.55255	39.3449	8.04	24.0208	7.76276	32.9709	6.52	130.511	6.69077	108.301	6.52	46.4549	6.69077	64.3309
8.06	38.516	7.56	39.3449	8.06	25.837	7.77277	32.9709	6.53	135.819	6.70189	108.301	6.53	33.7684	6.70189	64.3309
8.08	31.7902	7.56256	39.3449	8.08	11.2287	7.78	32.9709	6.54	144.571	6.71301	108.301	6.54	34.0395	6.71301	64.3309
8.1	31.1898	7.57257	39.3449	8.1	10.2352	7.78278	32.9709	6.55	142.371	6.72414	108.301	6.55	48.0189	6.72414	64.3309
8.12	12.918	7.58	39.3449	8.12	16.3698	7.79279	32.9709	6.56	144.974	6.73526	108.301	6.56	52.3676	6.73526	64.3309
8.14	10.2215	7.58258	39.3449	8.14	26.1091	7.8	32.9709	6.57	154.813	6.74638	108.301	6.57	71.1107	6.74638	64.3309
8.16	6.69389	7.59259	39.3449	8.16	38.6581	7.8028	32.9709	6.58	165.377	6.75751	108.301	6.58	78.7991	6.75751	64.3309
8.18	22.1656	7.6	39.3449	8.18	37.9537	7.81281	32.9709	6.59	174.387	6.76863	108.301	6.59	89.1152	6.76863	64.3309
8.2	33.644	7.6026	39.3449	8.2	56.8629	7.82	32.9709	6.6	162.751	6.77976	108.301	6.6	111.315	6.77976	64.3309
8.22	42.1412	7.61261	39.3449	8.22	49.6898	7.82282	32.9709	6.61	143.076	6.79088	108.301	6.61	119.249	6.79088	64.3309
8.24	44.9737	7.62	39.3449	8.24	31.8111	7.83283	32.9709	6.62	135.246	6.802	108.301	6.62	111.067	6.802	64.3309
8.26	56.3257	7.62262	39.3449	8.26	19.2806	7.84	32.9709	6.63	117.461	6.81313	108.301	6.63	113.409	6.81313	64.3309
8.28	46.1397	7.63263	39.3449	8.28	17.2933	7.84284	32.9709	6.64	111.611	6.82425	108.301	6.64	112.917	6.82425	64.3309
8.3	44.0305	7.64	39.3449	8.3	3.67878	7.85285	32.9709	6.65	98.2014	6.83537	108.301	6.65	90.0556	6.83537	64.3309
8.32	41.867	7.64264	39.3449	8.32	3.96813	7.86	32.9709	6.66	88.96	6.8465	108.301	6.66	87.5824	6.8465	64.3309
8.34	38.511	7.65265	39.3449	8.34	11.8735	7.86286	32.9709	6.67	65.3888	6.85762	108.301	6.67	78.7792	6.85762	64.3309
8.36	32.0201	7.66	39.3449	8.36	41.4794	7.87287	32.9709	6.68	58.4644	6.86874	108.301	6.68	52.8374	6.86874	64.3309
8.38	35.4941	7.66266	39.3449	8.38	48.5355	7.88	32.9709	6.69	67.3455	6.87987	108.301	6.69	36.6817	6.87987	64.3309
8.4	42.4102	7.67267	39.3449	8.4	52.3212	7.88288	32.9709	6.7	72.2008	6.89099	108.301	6.7	47.3085	6.89099	64.3309
8.42	45.7487	7.68	39.3449	8.42	48.7799	7.89289	32.9709	6.71	78.4541	6.90211	108.301	6.71	52.4468	6.90211	64.3309
8.44	42.7993	7.68268	39.3449	8.44	55.7999	7.9	32.9709	6.72	89.1734	6.91324	108.301	6.72	44.8863	6.91324	64.3309
8.46	33.7245	7.69269	39.3449	8.46	53.8216	7.9029	32.9709	6.73	115.582	6.92436	108.301	6.73	56.6264	6.92436	64.3309
8.48	28.0105	7.7	39.3449	8.48	41.49	7.91291	32.9709	6.74	122.055	6.93548	108.301	6.74	48.807	6.93548	64.3309
8.5	16.3881	7.7027	39.3449	8.5	46.7356	7.92	32.9709	6.75	111.584	6.94661	108.301	6.75	61.2979	6.94661	64.3309
8.52	11.1891	7.71271	39.3449	8.52	53.8242	7.92292	32.9709	6.76	113.539	6.95773	108.301	6.76	62.2162	6.95773	64.3309
8.54	16.7173	7.72	39.3449	8.54	38.0107	7.93293	32.9709	6.77	90.952	6.96885	108.301	6.77	61.664	6.96885	64.3309
8.56	28.5535	7.72272	39.3449	8.56	42.8316	7.94	32.9709	6.78	86.7331	6.97998	108.301	6.78	61.4063	6.97998	64.3309
8.58	45.5573	7.73273	39.3449	8.58	51.8355	7.94294	32.9709	6.79	88.3134	6.9911	108.301	6.79	52.1909	6.9911	64.3309
8.6	54.9994	7.74	39.345	8.6	56.8733	7.95295	32.9709	6.8	100.379	7.00222	108.301	6.8	43.804	7.00222	64.3309
8.62	39.0368	7.74274	39.345	8.62	63.7722	7.96	32.9709	6.81	105.092	7.01335	108.301	6.81	30.7311	7.01335	64.3309
8.64	34.9273	7.75275	39.345	8.64	43.6763	7.96296	32.9709	6.82	100.109	7.02447	108.301	6.82	35.6772	7.02447	64.3309
8.66	24.7105	7.76	39.345	8.66	46.0333	7.97297	32.9709	6.83	93.612	7.0356	108.301	6.83	59.9755	7.0356	64.3309
8.68	16.5717	7.76276	39.345	8.68	31.4504	7.98	32.9709	6.84	103.063	7.04672	108.301	6.84	59.5755	7.04672	64.3309
8.7	9.95062	7.77277	39.345	8.7	9.29655	7.98298	32.9709	6.85	109.42	7.05784	108.301	6.85	82.5535	7.05784	64.3309
8.72	22.2385	7.78	39.345	8.72	4.13643	7.99299	32.9709	6.86	109.77	7.06897	108.301	6.86	92.4574	7.06897	64.3309
8.74	36.0803	7.78278	39.345	8.74	11.0914	8	32.9709	6.87	123.001	7.08009	108.301	6.87	100.704	7.08009	64.3309
8.76	36.6055	7.79279	39.345	8.76	17.6308	8.003	32.9709	6.88	130.535	7.09121	108.301	6.88	107.398	7.09121	64.3309
8.78	29.0087	7.8	39.3451	8.78	27.4316	8.01301	32.9709	6.89	144.002	7.10234	108.301	6.89	115.347	7.10234	64.3309
8.8	37.5021	7.8028	39.3451	8.8	15.9384	8.02	32.9709	6.9	149.358	7.11346	108.301	6.9	93.5885	7.11346	64.3309
8.82	44.8663	7.81281	39.3451	8.82	21.5743	8.02302	32.9709	6.91	138.248	7.12458	108.301	6.91	88.4377	7.12458	64.3309
8.84	40.9646	7.82	39.3451	8.84	26.2798	8.03303	32.9709	6.92	151.267	7.13571	108.301	6.92	78.5363	7.13571	64.3309
8.86	33.4943	7.82282	39.3451	8.86	34.4996	8.04	32.9709	6.93	128.222	7.14683	108.301	6.93	72.7772	7.14683	64.3309
8.88	43.1712	7.83283	39.3451	8.88	33.9922	8.04304	32.9709	6.94	134.329	7.15795	108.301	6.94	57.7496	7.15795	64.3309
8.9	34.4	7.84	39.3452	8.9	39.8992	8.05305	32.9709	6.95	134.714	7.16908	108.301	6.95	43.3046	7.16908	64.3309
8.92	30.5616	7.84284	39.3452	8.92	46.3934	8.06	32.9709	6.96	130.05	7.1802	108.301	6.96	47.7459	7.1802	64.3309
8.94	23.9947	7.85285	39.3452	8.94	43.7809	8.06306	32.9709	6.97	122.28	7.19132	108.301	6.97	54.1418	7.19132	64.3309
8.96	18.4939	7.86	39.3453	8.96	27.635	8.07307	32.9709	6.98	111.391	7.20245	108.301	6.98	66.065	7.20245	64.3309
8.98	24.5571	7.86286	39.3453	8.98	22.8001	8.08	32.9709	6.99	119.84	7.21357	108.301	6.99	75.6582	7.21357	64.3309
9	28.19	7.87287	39.3453	9	22.0307	8.08308	32.9709	7	112.898	7.22469	108.301	7	70.3522	7.22469	64.3309
9.02	26.05	7.88	39.3454	9.02	22.8423	8.09309	32.9709	7.01	112.261	7.23582	108.301	7.01	76.9034	7.23582	64.3309
9.04	39.666	7.88288	39.3454	9.04	17.2486	8.1	32.9709	7.02	109.474	7.24694	108.301	7.02	83.7524	7.24694	64.3309
9.06	46.8856	7.89289	39.3454	9.06	12.7209	8.1031	32.9709	7.03	119.49	7.25806	108.301	7.03	101.358	7.25806	64.3309
9.08	61.6489	7.9	39.3455	9.08	16.7723	8.11311	32.9709	7.04	121.209	7.26919	108.301	7.04	106.706	7.26919	64.3309
9.1	65.6703	7.9029	39.3455	9.1	28.9901	8.12	32.9709	7.05	125.568	7.28031	108.301	7.05	100.299	7.28031	64.3309
9.12	59.0041	7.91291	39.3456	9.12	32.2368	8.12312	32.9709	7.06	132.658	7.29143	108.301	7.06	94.4806	7.29143	64.3309
9.14	60.2791	7.92	39.3456	9.14	38.1125	8.13313	32.9709	7.07	123.788	7.30256	108.301	7.07	89.1559	7.30256	64.3309
9.16	56.3954	7.92292	39.3457	9.16	32.4784	8.14	32.9709	7.08	127.24	7.31368	108.301	7.08	89.2421	7.31368	64.3309
9.18	51.4367	7.93293	39.3458	9.18	36.213	8.14314	32.9709	7.09	114.5	7.32481	108.301	7.09	85.3284	7.32481	64.3309
9.2	58.4395	7.94	39.3458	9.2	32.2773	8.15315	32.9709	7.1	110.457	7.33593	108.301	7.1	68.6772	7.33593	64.3309
9.22	53.7337	7.94294	39.3459	9.22	28.5856	8.16	32.9709	7.11	99.1276	7.34705	108.301	7.11	67.1065	7.34705	64.3309
9.24	67.2232	7.95295	39.346	9.24	27.3693	8.16316	32.9709	7.12	89.8429	7.35818	108.301	7.12	69.5486	7.35818	64.3309
9.26	71.9674	7.96	39.3461	9.26	35.3952	8.17317	32.9709	7.13	89.2182	7.3693	108.301	7.13	48.9881	7.3693	64.3309
9.28	68.6567	7.96296	39.3461	9.28	40.4217	8.18	32.9709	7.14	82.0047	7.38042	108.301	7.14	51.7668	7.38042	64.3309
9.3	69.0819	7.97297	39.3463	9.3	43.5239	8.18318	32.9709	7.15	86.312	7.39155	108.301	7.15	39.8015	7.39155	64.3309
9.32	71.1785	7.98	39.3464	9.32	32.171	8.19319	32.9709	7.16	77.6487	7.40267	108.301	7.16	40.289	7.40267	64.3309
9.34	79.4546	7.98298	39.3464	9.34	30.2862	8.2	32.9709	7.17	83.6517	7.41379	108.301	7.17	52.2195	7.41379	64.3309
9.36	82.6896	7.99299	39.3466	9.36	23.8163	8.2032	32.9709	7.18	85.124	7.42492	108.301	7.18	74.6871	7.42492	64.3309
9.38	79.1307	8	39.3468	9.38	30.7582	8.21321	32.9709	7.19	95.3858	7.43604	108.301	7.19	90.3457	7.43604	64.3309
9.4	87.732	8.003	39.3468	9.4	23.9859	8.22	32.9709	7.2	98.2303	7.44716	108.301	7.2	95.0273	7.44716	64.3309
9.42	96.243	8.01301	39.3471	9.42	33.2316	8.22322	32.9709	7.21	114.589	7.45829	108.301	7.21	96.1749	7.45829	64.3309
9.44	103.3	8.02	39.3473	9.44	48.9459	8.23323	32.9709	7.22	142.999	7.46941	108.301	7.22	103.614	7.46941	64.3309
9.46	104.249	8.02302	39.3473	9.46	53.557	8.24	32.9709	7.23	161.041	7.48053	108.301	7.23	92.7875	7.48053	64.3309
9.48	106.49	8.03303	39.3476	9.48	54.3465	8.24324	32.9709	7.24	169.892	7.49166	108.301	7.24	93.7928	7.49166	64.3309
9.5	96.2004	8.04	39.3478	9.5	55.2715	8.25325	32.9709	7.25	156.193	7.50278	108.301	7.25	77.4781	7.50278	64.3309
9.52	95.8577	8.04304	39.3479	9.52	57.4162	8.26	32.9709	7.26	152.876	7.5139	108.301	7.26	69.6033	7.5139	64.3309
9.54	85.2159	8.05305	39.3483	9.54	54.9985	8.26326	32.9709	7.27	142.413	7.52503	108.301	7.27	74.3885	7.52503	64.3309
9.56	74.6011	8.06	39.3485	9.56	32.6329	8.27327	32.9709	7.28	140.248	7.53615	108.301	7.28	55.7955	7.53615	64.3309
9.58	81.6034	8.06306	39.3486	9.58	25.2373	8.28	32.9709	7.29	134.212	7.54727	108.301	7.29	38.5618	7.54727	64.3309
9.6	81.5498	8.07307	39.3491	9.6	27.6259	8.28328	32.9709	7.3	127.737	7.5584	108.301	7.3	35.8519	7.5584	64.3309
9.62	81.5233	8.08	39.3494	9.62	34.9111	8.29329	32.9709	7.31	128.924	7.56952	108.301	7.31	19.0453	7.56952	64.3309
9.64	84.695	8.08308	39.3495	9.64	51.8992	8.3	32.9709	7.32	122.539	7.58065	108.301	7.32	27.1831	7.58065	64.3309
9.66	81.642	8.09309	39.3501	9.66	76.5937	8.3033	32.9709	7.33	134.743	7.59177	108.301	7.33	46.4922	7.59177	64.3309
9.68	92.5291	8.1	39.3504	9.68	84.412	8.31331	32.9709	7.34	127.27	7.60289	108.301	7.34	65.2575	7.60289	64.3309
9.7	88.654	8.1031	39.3506	9.7	87.8215	8.32	32.9709	7.35	131.901	7.61402	108.301	7.35	80.2948	7.61402	64.3309
9.72	99.5953	8.11311	39.3513	9.72	92.2518	8.32332	32.9709	7.36	133.49	7.62514	108.301	7.36	73.8595	7.62514	64.3309
9.74	122.001	8.12	39.3517	9.74	99.1395	8.33333	32.9709	7.37	160.347	7.63626	108.301	7.37	84.1499	7.63626	64.3309
9.76	139.221	8.12312	39.3519	9.76	101.88	8.34	32.9709	7.38	162.337	7.64739	108.301	7.38	99.0617	7.64739	64.3309
9.78	137.397	8.13313	39.3527	9.78	95.8219	8.34334	32.9709	7.39	156.237	7.65851	108.301	7.39	113.028	7.65851	64.3309
9.8	145.339	8.14	39.3533	9.8	109.377	8.35335	32.9709	7.4	138.681	7.66963	108.301	7.4	117.468	7.66963	64.3309
9.82	149.242	8.14314	39.3535	9.82	124.396	8.36	32.9709	7.41	121.137	7.68076	108.301	7.41	122.412	7.68076	64.3309
9.84	142.458	8.15315	39.3545	9.84	105.906	8.36336	32.9709	7.42	114.636	7.69188	108.301	7.42	131.564	7.69188	64.3309
9.86	129.648	8.16	39.3552	9.86	101.392	8.37337	32.9709	7.43	98.4515	7.703	108.301	7.43	125.337	7.703	64.3309
9.88	117.154	8.16316	39.3555	9.88	109.798	8.38	32.9709	7.44	97.8398	7.71413	108.301	7.44	114.993	7.71413	64.3309
9.9	129.152	8.17317	39.3566	9.9	110.768	8.38338	32.9709	7.45	88.5293	7.72525	108.301	7.45	94.2036	7.72525	64.3309
9.92	126.56	8.18	39.3575	9.92	108.45	8.39339	32.9709	7.46	87.4904	7.73637	108.301	7.46	73.6599	7.73637	64.3309
9.94	106.595	8.18318	39.3579	9.94	106.176	8.4	32.9709	7.47	76.4582	7.7475	108.301	7.47	65.1418	7.7475	64.3309
9.96	118.295	8.19319	39.3592	9.96	121.62	8.4034	32.9709	7.48	76.5066	7.75862	108.301	7.48	48.818	7.75862	64.3309
9.98	126.7	8.2	39.3602	9.98	131.272	8.41341	32.971	7.49	85.461	7.76974	108.301	7.49	44.5199	7.76974	64.3309
10	123.589	8.2032	39.3607	10	122.026	8.42	32.971	7.5	78.0404	7.78087	108.301	7.5	41.801	7.78087	64.3309
10.02	135.899	8.21321	39.3623	10.02	117.271	8.42342	32.971	7.51	88.7164	7.79199	108.301	7.51	26.9788	7.79199	64.3309
10.04	137.648	8.22	39.3635	10.04	111.468	8.43343	32.971	7.52	92.1823	7.80311	108.301	7.52	7.18587	7.80311	64.3309
10.06	157.998	8.22322	39.3641	10.06	98.4822	8.44	32.971	7.53	111.907	7.81424	108.301	7.53	22.24	7.81424	64.3309
10.08	166.478	8.23323	39.3661	10.08	104.216	8.44344	32.971	7.54	106.363	7.82536	108.301	7.54	42.7179	7.82536	64.3309
10.1	162.155	8.24	39.3675	10.1	101.981	8.45345	32.971	7.55	114.955	7.83648	108.301	7.55	50.5489	7.83648	64.3309
10.12	170.048	8.24324	39.3683	10.12	104.671	8.46	32.971	7.56	107.547	7.84761	108.301	7.56	53.5645	7.84761	64.3309
10.14	169.041	8.25325	39.3706	10.14	114.642	8.46346	32.971	7.57	103.609	7.85873	108.301	7.57	62.1592	7.85873	64.3309
10.16	148.529	8.26	39.3723	10.16	114.828	8.47347	32.971	7.58	116.692	7.86986	108.301	7.58	57.2397	7.86986	64.3309
10.18	146.339	8.26326	39.3732	10.18	117.969	8.48	32.9711	7.59	119.744	7.88098	108.301	7.59	58.5595	7.88098	64.3309
10.2	134.129	8.27327	39.376	10.2	124.137	8.48348	32.9711	7.6	122.731	7.8921	108.301	7.6	62.287	7.8921	64.3309
10.22	130.593	8.28	39.378	10.22	120.222	8.49349	32.9711	7.61	117.524	7.90323	108.301	7.61	64.7589	7.90323	64.3309
10.24	128.692	8.28328	39.3791	10.24	126.244	8.5	32.9711	7.62	113.896	7.91435	108.301	7.62	72.5769	7.91435	64.3309
10.26	118.94	8.29329	39.3824	10.26	120.152	8.5035	32.9711	7.63	101.551	7.92547	108.301	7.63	73.4955	7.92547	64.3309
10.28	116.027	8.3	39.3849	10.28	122.372	8.51351	32.9712	7.64	95.2607	7.9366	108.301	7.64	69.1973	7.9366	64.3309
10.3	111.181	8.3033	39.3861	10.3	127.075	8.52	32.9712	7.65	80.5303	7.94772	108.301	7.65	79.4101	7.94772	64.3309
10.32	109.189	8.31331	39.3901	10.32	102.363	8.52352	32.9712	7.66	60.3503	7.95884	108.301	7.66	75.3967	7.95884	64.3309
10.34	131.32	8.32	39.393	10.34	92.6484	8.53353	32.9713	7.67	54.7071	7.96997	108.301	7.67	72.6519	7.96997	64.3309
10.36	131.28	8.32332	39.3945	10.36	87.7216	8.54	32.9713	7.68	53.1156	7.98109	108.301	7.68	57.6227	7.98109	64.3309
10.38	141.738	8.33333	39.3992	10.38	73.3358	8.54354	32.9714	7.69	61.9963	7.99221	108.301	7.69	63.126	7.99221	64.3309
10.4	136.765	8.34	39.4026	10.4	77.5698	8.55355	32.9714	7.7	72.9222	8.00334	108.301	7.7	68.5729	8.00334	64.3309
10.42	126.887	8.34334	39.4044	10.42	75.4076	8.56	32.9715	7.71	83.7835	8.01446	108.301	7.71	65.2043	8.01446	64.3309
10.44	111.172	8.35335	39.41	10.44	82.099	8.56356	32.9715	7.72	87.5769	8.02558	108.301	7.72	77.6931	8.02558	64.3309
10.46	91.997	8.36	39.4141	10.46	84.5352	8.57357	32.9716	7.73	95.8493	8.03671	108.301	7.73	79.3989	8.03671	64.3309
10.48	83.4828	8.36336	39.4162	10.48	76.8258	8.58	32.9717	7.74	105.157	8.04783	108.301	7.74	81.8555	8.04783	64.3309
10.5	99.3252	8.37337	39.4228	10.5	76.2716	8.58358	32.9717	7.75	100.847	8.05895	108.301	7.75	81.4642	8.05895	64.3309
10.52	89.2209	8.38	39.4276	10.52	75.7716	8.59359	32.9719	7.76	108.278	8.07008	108.301	7.76	68.5037	8.07008	64.3309
10.54	96.3452	8.38338	39.4301	10.54	74.6754	8.6	32.972	7.77	118.958	8.0812	108.301	7.77	72.0348	8.0812	64.3309
10.56	91.8151	8.39339	39.438	10.56	80.9422	8.6036	32.972	7.78	109.652	8.09232	108.301	7.78	55.1132	8.09232	64.3309
10.58	90.7271	8.4	39.4435	10.58	79.6382	8.61361	32.9722	7.79	106.61	8.10345	108.301	7.79	56.6248	8.10345	64.3309
10.6	80.2434	8.4034	39.4465	10.6	74.9735	8.62	32.9723	7.8	88.9804	8.11457	108.301	7.8	52.5185	8.11457	64.3309
10.62	83.9436	8.41341	39.4557	10.62	67.6254	8.62362	32.9724	7.81	83.7514	8.1257	108.301	7.81	43.2861	8.1257	64.3309
10.64	74.002	8.42	39.4622	10.64	68.9685	8.63363	32.9727	7.82	79.6745	8.13682	108.301	7.82	41.1214	8.13682	64.3309
10.66	93.2323	8.42342	39.4658	10.66	62.7859	8.64	32.9729	7.83	80.0118	8.14794	108.301	7.83	48.5746	8.14794	64.3309
10.68	84.8807	8.43343	39.4766	10.68	49.1499	8.64364	32.9729	7.84	74.8087	8.15907	108.301	7.84	28.0803	8.15907	64.3309
10.7	73.8549	8.44	39.4842	10.7	41.8381	8.65365	32.9733	7.85	78.0326	8.17019	108.301	7.85	29.0872	8.17019	64.3309
10.72	54.3819	8.44344	39.4884	10.72	27.5347	8.66	32.9735	7.86	94.7837	8.18131	108.301	7.86	27.2202	8.18131	64.3309
10.74	45.8315	8.45345	39.5011	10.74	27.9401	8.66366	32.9736	7.87	92.0918	8.19244	108.301	7.87	35.5667	8.19244	64.3309
10.76	32.5922	8.46	39.51	10.76	23.7651	8.67367	32.9741	7.88	80.1834	8.20356	108.301	7.88	46.5279	8.20356	64.3309
10.78	51.3257	8.46346	39.5149	10.78	27.8926	8.68	32.9744	7.89	67.4595	8.21468	108.301	7.89	44.5445	8.21468	64.3309
10.8	51.7736	8.47347	39.5297	10.8	42.0574	8.68368	32.9745	7.9	62.8778	8.22581	108.301	7.9	34.4836	8.22581	64.3309
10.82	58.4461	8.48	39.54	10.82	43.8721	8.69369	32.9751	7.91	64.2376	8.23693	108.301	7.91	39.6456	8.23693	64.3309
10.84	42.9038	8.48348	39.5458	10.84	37.7637	8.7	32.9755	7.92	71.6815	8.24805	108.301	7.92	36.6266	8.24805	64.3309
10.86	35.3486	8.49349	39.5631	10.86	35.6937	8.7037	32.9757	7.93	81.779	8.25918	108.301	7.93	36.8179	8.25918	64.3309
10.88	25.1101	8.5	39.5751	10.88	24.4629	8.71371	32.9764	7.94	78.1293	8.2703	108.301	7.94	38.9638	8.2703	64.3309
10.9	28.6763	8.5035	39.5818	10.9	29.2499	8.72	32.9769	7.95	88.5634	8.28142	108.301	7.95	43.8928	8.28142	64.3309
10.92	33.6608	8.51351	39.6019	10.92	32.2211	8.72372	32.9772	7.96	93.03	8.29255	108.301	7.96	43.4498	8.29255	64.3309
10.94	48.032	8.52	39.6158	10.94	19.8428	8.73373	32.9782	7.97	110.648	8.30367	108.301	7.97	64.2056	8.30367	64.3309
10.96	60.235	8.52352	39.6236	10.96	41.0634	8.74	32.9788	7.98	120.966	8.31479	108.301	7.98	86.3227	8.31479	64.3309
10.98	73.3324	8.53353	39.647	10.98	28.369	8.74374	32.9792	7.99	128.306	8.32592	108.301	7.99	97.9157	8.32592	64.3309
11	63.9884	8.54	39.663	11	25.5039	8.75375	32.9804	8	118.741	8.33704	108.301	8	87.3734	8.33704	64.3309
11.02	56.5325	8.54354	39.6722	11.02	14.526	8.76	32.9813	8.01	128.566	8.34816	108.301	8.01	74.2162	8.34816	64.3309
11.04	46.4206	8.55355	39.6992	11.04	19.9274	8.76376	32.9818	8.02	119.687	8.35929	108.301	8.02	78.146	8.35929	64.3309
11.06	40.085	8.56	39.7177	11.06	16.3938	8.77377	32.9833	8.03	97.7207	8.37041	108.301	8.03	83.0596	8.37041	64.3309
11.08	32.4485	8.56356	39.7283	11.08	17.3593	8.78	32.9844	8.04	101.087	8.38154	108.301	8.04	66.8086	8.38154	64.3309
11.1	29.8622	8.57357	39.7595	11.1	11.9556	8.78378	32.9851	8.05	90.7319	8.39266	108.301	8.05	56.9782	8.39266	64.3309
11.12	42.2549	8.58	39.7807	11.12	32.0921	8.79379	32.9871	8.06	93.7228	8.40378	108.301	8.06	54.6557	8.40378	64.3309
11.14	40.834	8.58358	39.793	11.14	22.0809	8.8	32.9884	8.07	92.649	8.41491	108.301	8.07	70.7923	8.41491	64.3309
11.16	29.6199	8.59359	39.829	11.16	26.0549	8.8038	32.9893	8.08	116.144	8.42603	108.301	8.08	65.6349	8.42603	64.3309
11.18	19.5712	8.6	39.8533	11.18	19.0159	8.81381	32.9918	8.09	126.371	8.43715	108.301	8.09	63.2606	8.43715	64.3309
11.2	12.0612	8.6036	39.8675	11.2	21.5263	8.82	32.9935	8.1	128.689	8.44828	108.301	8.1	64.4591	8.44828	64.3309
11.22	21.1383	8.61361	39.9089	11.22	10.3406	8.82382	32.9947	8.11	136.741	8.4594	108.301	8.11	60.0396	8.4594	64.3309
11.24	9.58085	8.62	39.9367	11.24	18.0096	8.83383	32.9979	8.12	140.677	8.47052	108.301	8.12	73.4837	8.47052	64.3309
11.26	14.0594	8.62362	39.9531	11.26	29.1388	8.84	33	8.13	151.059	8.48165	108.301	8.13	93.9956	8.48165	64.3309
11.28	20.119	8.63363	40.0005	11.28	33.1309	8.84384	33.0015	8.14	166.658	8.49277	108.301	8.14	91.6472	8.49277	64.3309
11.3	16.2589	8.64	40.0323	11.3	27.0682	8.85385	33.0055	8.15	154.504	8.50389	108.301	8.15	90.5027	8.50389	64.3309
11.32	24.3241	8.64364	40.0511	11.32	39.2893	8.86	33.0083	8.16	135.437	8.51502	108.301	8.16	78.0446	8.51502	64.331
11.34	26.6525	8.65365	40.1053	11.34	36.7481	8.86386	33.0101	8.17	119.076	8.52614	108.301	8.17	64.1884	8.52614	64.331
11.36	27.8878	8.66	40.1415	11.36	32.6802	8.87387	33.0152	8.18	87.5434	8.53726	108.301	8.18	61.0892	8.53726	64.331
11.38	37.272	8.66366	40.1631	11.38	39.4174	8.88	33.0187	8.19	65.331	8.54839	108.301	8.19	46.3398	8.54839	64.331
11.4	20.8722	8.67367	40.2249	11.4	46.2901	8.88388	33.0209	8.2	57.3578	8.55951	108.301	8.2	19.0988	8.55951	64.331
11.42	34.2225	8.68	40.266	11.42	54.6806	8.89389	33.0274	8.21	31.8574	8.57063	108.301	8.21	19.1582	8.57063	64.331
11.44	35.0422	8.68368	40.2908	11.44	47.2338	8.9	33.0316	8.22	29.7481	8.58176	108.301	8.22	19.3599	8.58176	64.331
11.46	28.4717	8.69369	40.3611	11.46	39.8322	8.9039	33.0346	8.23	27.6906	8.59288	108.301	8.23	17.5811	8.59288	64.331
11.48	40.2772	8.7	40.4077	11.48	24.3538	8.91391	33.0426	8.24	40.9725	8.604	108.301	8.24	16.1647	8.604	64.331
11.5	37.5373	8.7037	40.436	11.5	9.68856	8.92	33.0479	8.25	35.5752	8.61513	108.301	8.25	10.9297	8.61513	64.331
11.52	26.5129	8.71371	40.5158	11.52	2.94645	8.92392	33.0515	8.26	32.4562	8.62625	108.301	8.26	10.2641	8.62625	64.331
11.54	33.2862	8.72	40.5685	11.54	8.15684	8.93393	33.0615	8.27	47.8611	8.63737	108.301	8.27	15.8637	8.63737	64.331
11.56	37.9545	8.72372	40.6007	11.56	8.72354	8.94	33.0681	8.28	64.5733	8.6485	108.301	8.28	22.8096	8.6485	64.331
11.58	48.188	8.73373	40.691	11.58	10.6815	8.94394	33.0726	8.29	86.6576	8.65962	108.301	8.29	32.1503	8.65962	64.331
11.6	44.5176	8.74	40.7505	11.6	8.16752	8.95395	33.085	8.3	91.4478	8.67075	108.301	8.3	38.0218	8.67075	64.331
11.62	33.1138	8.74374	40.7871	11.62	23.65	8.96	33.0932	8.31	85.714	8.68187	108.301	8.31	28.3985	8.68187	64.331
11.64	42.8052	8.75375	40.8891	11.64	11.3246	8.96396	33.0988	8.32	94.3099	8.69299	108.301	8.32	32.38	8.69299	64.3311
11.66	37.1381	8.76	40.9559	11.66	21.4049	8.97397	33.1141	8.33	86.3367	8.70412	108.301	8.33	29.967	8.70412	64.3311
11.68	36.3136	8.76376	40.9974	11.68	17.3883	8.98	33.124	8.34	87.2306	8.71524	108.301	8.34	34.3627	8.71524	64.3311
11.7	55.0213	8.77377	41.1124	11.7	17.7533	8.98398	33.131	8.35	96.6291	8.72636	108.301	8.35	40.2724	8.72636	64.3311
11.72	57.7653	8.78	41.1874	11.72	18.3712	8.99399	33.1498	8.36	92.2674	8.73749	108.301	8.36	43.5961	8.73749	64.3311
11.74	51.3032	8.78378	41.2343	11.74	21.311	9	33.162	8.37	90.0028	8.74861	108.301	8.37	62.3757	8.74861	64.3311
11.76	44.595	8.79379	41.3635	11.76	22.4078	9.004	33.1706	8.38	88.7996	8.75973	108.301	8.38	67.5764	8.75973	64.3312
11.78	28.3086	8.8	41.4474	11.78	46.3977	9.01401	33.1935	8.39	73.6809	8.77086	108.301	8.39	74.1881	8.77086	64.3312
11.8	26.6037	8.8038	41.5004	11.8	36.6533	9.02	33.2084	8.4	63.6106	8.78198	108.301	8.4	71.7514	8.78198	64.3312
11.82	24.0134	8.81381	41.6452	11.82	29.4927	9.02402	33.2189	8.41	65.6177	8.7931	108.301	8.41	61.8844	8.7931	64.3313
11.84	26.9432	8.82	41.7389	11.84	13.4783	9.03403	33.2469	8.42	60.5958	8.80423	108.301	8.42	68.755	8.80423	64.3313
11.86	22.3473	8.82382	41.7985	11.86	16.8156	9.04	33.2649	8.43	85.735	8.81535	108.301	8.43	65.231	8.81535	64.3314
11.88	11.3731	8.83383	41.9605	11.88	16.2862	9.04404	33.2778	8.44	83.4575	8.82647	108.301	8.44	79.1434	8.82647	64.3315
11.9	7.4638	8.84	42.0648	11.9	13.8867	9.05405	33.3118	8.45	98.8234	8.8376	108.301	8.45	77.4704	8.8376	64.3315
11.92	13.2303	8.84384	42.1317	11.92	16.1941	9.06	33.3335	8.46	99.6914	8.84872	108.301	8.46	69.5064	8.84872	64.3316
11.94	11.932	8.85385	42.3124	11.94	42.9033	9.06406	33.3491	8.47	104.961	8.85984	108.301	8.47	50.4358	8.85984	64.3317
11.96	24.6188	8.86	42.4283	11.96	36.0589	9.07407	33.3902	8.48	118.191	8.87097	108.301	8.48	54.9892	8.87097	64.3318
11.98	24.6756	8.86386	42.5031	11.98	39.2697	9.08	33.4163	8.49	126.644	8.88209	108.301	8.49	43.9573	8.88209	64.3319
12	37.0643	8.87387	42.7042	12	53.8639	9.08408	33.4352	8.5	156.638	8.89321	108.301	8.5	50.2842	8.89321	64.332
12.02	23.4702	8.88	42.8326	12.02	50.4435	9.09409	33.4846	8.51	173	8.90434	108.301	8.51	39.8218	8.90434	64.3321
12.04	22.9578	8.88388	42.9161	12.04	32.4235	9.1	33.5159	8.52	159.189	8.91546	108.301	8.52	34.5114	8.91546	64.3323
12.06	21.524	8.89389	43.1394	12.06	14.5026	9.1041	33.5387	8.53	167.927	8.92659	108.301	8.53	40.2428	8.92659	64.3324
12.08	21.8608	8.9	43.2812	12.08	13.1707	9.11411	33.5978	8.54	159.294	8.93771	108.301	8.54	30.117	8.93771	64.3326
12.1	15.0876	8.9039	43.3743	12.1	15.1634	9.12	33.6352	8.55	149.638	8.94883	108.301	8.55	25.4927	8.94883	64.3328
12.12	21.8841	8.91391	43.6214	12.12	5.96256	9.12412	33.6625	8.56	148.758	8.95996	108.301	8.56	17.7616	8.95996	64.333
12.14	28.5089	8.92	43.7778	12.14	8.98519	9.13413	33.7331	8.57	163.477	8.97108	108.301	8.57	18.6388	8.97108	64.3333
12.16	43.4453	8.92392	43.8812	12.16	29.9682	9.14	33.7773	8.58	149.433	8.9822	108.301	8.58	29.8457	8.9822	64.3336
12.18	30.7184	8.93393	44.1541	12.18	14.8408	9.14414	33.81	8.59	150.728	8.99333	108.301	8.59	24.2117	8.99333	64.3339
12.2	31.3986	8.94	44.3261	12.2	22.0192	9.15415	33.8938	8.6	141.045	9.00445	108.301	8.6	32.4414	9.00445	64.3342
12.22	31.7445	8.94394	44.4406	12.22	30.6161	9.16	33.9461	8.61	132.069	9.01557	108.301	8.61	28.7879	9.01557	64.3346
12.24	18.6473	8.95395	44.7412	12.24	44.48	9.16416	33.985	8.62	118.032	9.0267	108.301	8.62	17.9502	9.0267	64.335
12.26	21.1163	8.96	44.9298	12.26	37.357	9.17417	34.0841	8.63	101.211	9.03782	108.301	8.63	20.3419	9.03782	64.3355
12.28	35.8901	8.96396	45.0564	12.28	23.4944	9.18	34.1456	8.64	89.7238	9.04894	108.301	8.64	17.9699	9.04894	64.336
12.3	56.8525	8.97397	45.3866	12.3	21.1145	9.18418	34.1917	8.65	101.886	9.06007	108.301	8.65	26.3549	9.06007	64.3366
12.32	56.8551	8.98	45.5929	12.32	38.294	9.19419	34.3083	8.66	111.343	9.07119	108.301	8.66	40.1508	9.07119	64.3372
12.34	46.9379	8.98398	45.7324	12.34	38.5973	9.2	34.3804	8.67	103.856	9.08231	108.301	8.67	32.4845	9.08231	64.3379
12.36	45.8835	8.99399	46.0943	12.36	51.0174	9.2042	34.4347	8.68	90.8541	9.09344	108.301	8.68	44.8565	9.09	64.3385
12.38	46.9431	9	46.3193	12.38	59.549	9.21421	34.5715	8.69	104.221	9.10456	108.301	8.69	49.6947	9.09344	64.3387
12.4	42.6453	9.004	46.4727	12.4	66.7795	9.22	34.6555	8.7	109.963	9.11568	108.301	8.7	48.915	9.1	64.3392
12.42	38.727	9.01401	46.8682	12.42	58.7692	9.22422	34.7193	8.71	118.824	9.12681	108.301	8.71	53.9733	9.10456	64.3396
12.44	36.334	9.02	47.1131	12.44	42.3206	9.23423	34.8789	8.72	131.53	9.13793	108.301	8.72	59.0315	9.11	64.34
12.46	38.9517	9.02402	47.2813	12.46	36.9483	9.24	34.9765	8.73	147.745	9.14905	108.301	8.73	51.5594	9.11568	64.3405
12.48	23.1483	9.03403	47.7124	12.48	36.5358	9.24424	35.051	8.74	159.001	9.16018	108.301	8.74	43.919	9.12	64.3409
12.5	20.4538	9.04	47.9781	12.5	35.0211	9.25425	35.2365	8.75	183.06	9.1713	108.301	8.75	33.8061	9.12681	64.3416
12.52	31.627	9.04404	48.1621	12.52	34.7367	9.26	35.3492	8.76	175.546	9.18242	108.301	8.76	42.2169	9.13	64.3419
12.54	37.7049	9.05405	48.6308	12.54	29.7234	9.26426	35.436	8.77	161.651	9.19355	108.301	8.77	56.2666	9.13793	64.3427
12.56	41.75	9.06	48.9184	12.56	29.9139	9.27427	35.6505	8.78	169.762	9.20467	108.301	8.78	41.7475	9.14	64.343
12.58	48.1802	9.06406	49.119	12.58	39.2291	9.28	35.7802	8.79	151	9.2158	108.301	8.79	50.6971	9.14905	64.344
12.6	57.7363	9.07407	49.6272	12.6	27.4852	9.28428	35.8808	8.8	133.985	9.22692	108.301	8.8	44.0613	9.15	64.3441
12.62	57.6076	9.08	49.9377	12.62	26.3748	9.29429	36.1278	8.81	140.012	9.23804	108.302	8.81	53.1274	9.16	64.3454
12.64	48.6974	9.08408	50.1559	12.64	33.8741	9.3	36.2764	8.82	137.198	9.24917	108.302	8.82	45.9609	9.16018	64.3454
12.66	46.4095	9.09409	50.7055	12.66	40.3977	9.3043	36.3924	8.83	121.995	9.26029	108.302	8.83	45.6421	9.17	64.3468
12.68	47.8437	9.1	51.0397	12.68	40.6425	9.31431	36.6755	8.84	86.3402	9.27141	108.302	8.84	37.5047	9.1713	64.347
12.7	43.5591	9.1041	51.2764	12.7	42.67	9.32	36.845	8.85	67.9016	9.28254	108.302	8.85	37.8072	9.18	64.3483
12.72	28.8037	9.11411	51.8691	12.72	60.5144	9.32432	36.9782	8.86	48.7122	9.29366	108.303	8.86	39.9609	9.18242	64.3487
12.74	33.8516	9.12	52.2279	12.74	70.6795	9.33433	37.3013	8.87	41.7296	9.30478	108.303	8.87	31.5258	9.19	64.35
12.76	39.3784	9.12412	52.484	12.76	55.8826	9.34	37.4937	8.88	46.902	9.31591	108.303	8.88	29.4336	9.19355	64.3506
12.78	36.4309	9.13413	53.1214	12.78	41.3025	9.34434	37.6459	8.89	58.5338	9.32703	108.304	8.89	7.58778	9.2	64.3518
12.8	40.0514	9.14	53.5056	12.8	42.9662	9.35435	38.013	8.9	84.0165	9.33	108.304	8.9	17.1328	9.20467	64.3527
12.82	48.2795	9.14414	53.7819	12.82	22.5951	9.36	38.2303	8.91	80.2959	9.33815	108.304	8.91	30.1082	9.21	64.3538
12.84	45.0126	9.15415	54.4656	12.84	2.69378	9.36436	38.4036	8.92	85.8826	9.34	108.304	8.92	36.3394	9.2158	64.355
12.86	54.3955	9.16	54.8758	12.86	13.1389	9.37437	38.8186	8.93	119.598	9.34928	108.305	8.93	41.806	9.22	64.3559
12.88	54.8885	9.16416	55.173	12.88	29.5197	9.38	39.0631	8.94	137.158	9.35	108.305	8.94	40.5217	9.22692	64.3575
12.9	54.451	9.17417	55.9043	12.9	41.1664	9.38438	39.2593	8.95	134.525	9.36	108.305	8.95	50.7711	9.23	64.3582
12.92	59.7413	9.18	56.341	12.92	47.1389	9.39439	39.7265	8.96	146.209	9.3604	108.305	8.96	68.6967	9.23804	64.3602
12.94	59.7916	9.18418	56.6598	12.94	43.565	9.4	40.0001	8.97	156.65	9.37	108.306	8.97	83.8521	9.24	64.3607
12.96	53.1746	9.19419	57.4398	12.96	68.5217	9.4044	40.2213	8.98	152.554	9.37152	108.306	8.98	85.1955	9.24917	64.3632
12.98	50.6773	9.2	57.9035	12.98	63.6017	9.41441	40.7447	8.99	132.989	9.38	108.306	8.99	99.872	9.25	64.3635
13	40.2659	9.2042	58.2445	13	65.1503	9.42	41.0496	9	105.994	9.38265	108.307	9	101.643	9.26	64.3664
13.02	42.5268	9.21421	59.0742	13.02	81.6869	9.42442	41.2977	9.01	87.6719	9.39	108.307	9.01	116.656	9.26029	64.3665
13.04	44.4731	9.22	59.5651	13.04	91.511	9.43443	41.8814	9.02	81.699	9.39377	108.308	9.02	109.779	9.27	64.3697
13.06	38.3067	9.22422	59.9288	13.06	92.4	9.44	42.2195	9.03	91.5056	9.4	108.308	9.03	99.2395	9.27141	64.3701
13.08	40.8854	9.23423	60.8086	13.08	76.5936	9.44444	42.4966	9.04	88.4582	9.40489	108.308	9.04	94.6543	9.28	64.3732
13.1	33.951	9.24	61.3269	13.1	38.4833	9.45445	43.1443	9.05	78.2394	9.41	108.309	9.05	76.8397	9.28254	64.3741
13.12	22.5988	9.24424	61.7137	13.12	42.0389	9.46	43.5174	9.06	85.0299	9.41602	108.31	9.06	82.0277	9.29	64.377
13.14	28.1409	9.25425	62.6441	13.14	26.7578	9.46446	43.8254	9.07	82.1249	9.42	108.31	9.07	76.7306	9.29366	64.3784
13.16	24.242	9.26	63.1895	13.16	21.8843	9.47447	44.5407	9.08	106.171	9.42714	108.311	9.08	65.6471	9.3	64.3811
13.18	31.7445	9.26426	63.5998	13.18	12.8189	9.48	44.9506	9.09	113.233	9.43	108.311	9.09	66.7317	9.30478	64.3832
13.2	28.6678	9.27427	64.5807	13.2	9.80238	9.48448	45.2911	9.1	108.788	9.43826	108.312	9.1	66.716	9.31	64.3855
13.22	28.7712	9.28	65.1531	13.22	23.6218	9.49449	46.0773	9.11	111.954	9.44	108.312	9.11	60.9076	9.31591	64.3883
13.24	42.0417	9.28428	65.5868	13.24	35.9866	9.5	46.5253	9.12	117.799	9.44939	108.314	9.12	73.6984	9.32	64.3904
13.26	36.8828	9.29429	66.618	13.26	39.8592	9.5045	46.9001	9.13	113.108	9.45	108.314	9.13	71.7971	9.32703	64.394
13.28	46.5583	9.3	67.2169	13.28	51.8175	9.51451	47.7599	9.14	99.8082	9.46	108.315	9.14	65.637	9.33	64.3956
13.3	43.8115	9.3043	67.674	13.3	53.7115	9.52	48.2471	9.15	99.285	9.46051	108.316	9.15	73.8066	9.33815	64.4001
13.32	47.3888	9.31431	68.7547	13.32	50.9619	9.52452	48.6575	9.16	95.4479	9.47	108.317	9.16	76.3712	9.34	64.4012
13.34	45.7895	9.32	69.3794	13.34	31.607	9.53453	49.5932	9.17	102.562	9.47164	108.318	9.17	76.7481	9.34928	64.4069
13.36	24.8113	9.32432	69.8598	13.36	31.6761	9.54	50.1204	9.18	115.747	9.48	108.319	9.18	66.2515	9.35	64.4073
13.38	30.0871	9.33433	70.9889	13.38	30.3358	9.54454	50.5675	9.19	119.962	9.48276	108.32	9.19	68.8932	9.36	64.4139
13.4	25.669	9.34	71.6385	13.4	25.8515	9.55455	51.5806	9.2	115.219	9.49	108.321	9.2	64.4314	9.3604	64.4142
13.42	16.6976	9.34434	72.1417	13.42	13.2995	9.56	52.1481	9.21	114.825	9.49388	108.322	9.21	52.1639	9.37	64.421
13.44	22.0004	9.35435	73.3177	13.44	5.81586	9.56456	52.6328	9.22	127.453	9.5	108.324	9.22	50.8864	9.37152	64.4222
13.46	13.8963	9.36	73.991	13.46	5.7223	9.57457	53.7241	9.23	128.95	9.50501	108.325	9.23	52.7286	9.38	64.4287
13.48	33.0759	9.36436	74.5164	13.48	5.44806	9.58	54.3319	9.24	132.413	9.51	108.327	9.24	48.8104	9.38265	64.4309
13.5	25.8481	9.37437	75.7374	13.5	11.4878	9.58458	54.8545	9.25	117.211	9.51613	108.328	9.25	56.413	9.39	64.437
13.52	30.636	9.38	76.4331	13.52	24.6825	9.59459	56.0239	9.26	117.516	9.52	108.33	9.26	52.1842	9.39377	64.4403
13.54	40.8084	9.38438	76.9799	13.54	27.1624	9.6	56.6714	9.27	95.3494	9.52725	108.332	9.27	46.9198	9.4	64.4459
13.56	23.7964	9.39439	78.2434	13.56	15.1512	9.6046	57.2319	9.28	81.5709	9.53	108.333	9.28	63.1564	9.40489	64.4506
13.58	20.2095	9.4	78.9598	13.58	12.3099	9.61461	58.4783	9.29	63.9478	9.53838	108.336	9.29	63.73	9.41	64.4556
13.6	15.7913	9.4044	79.5271	13.6	17.5092	9.62	59.1644	9.3	54.6093	9.54	108.337	9.3	66.5431	9.41602	64.4617
13.62	15.86	9.41441	80.8303	13.62	18.5707	9.62462	59.7623	9.31	41.8533	9.5495	108.34	9.31	77.9902	9.42	64.466
13.64	25.3716	9.42	81.5656	13.64	19.7858	9.63463	61.0835	9.32	40.0097	9.55	108.341	9.32	86.7966	9.42714	64.4738
13.66	27.5654	9.42442	82.1521	13.66	39.7021	9.64	61.8066	9.33	55.4473	9.56	108.345	9.33	87.0337	9.43	64.4771
13.68	40.1939	9.43443	83.4916	13.68	38.9386	9.64464	62.4409	9.34	62.8721	9.56062	108.345	9.34	81.6139	9.43826	64.487
13.7	56.4271	9.44	84.2437	13.7	48.104	9.65465	63.8335	9.35	86.8531	9.57	108.35	9.35	79.2879	9.44	64.4891
13.72	47.8067	9.44444	84.8479	13.72	23.5892	9.66	64.5913	9.36	104.763	9.57175	108.351	9.36	50.4901	9.44939	64.5012
13.74	38.9786	9.45445	86.22	13.74	23.5395	9.66466	65.2603	9.37	117.806	9.58	108.355	9.37	43.4264	9.45	64.5021
13.76	38.2362	9.46	86.9865	13.76	27.9618	9.67467	66.72	9.38	135.742	9.58287	108.357	9.38	36.7251	9.46	64.516
13.78	34.6751	9.48	89.7856	13.78	11.7586	9.68	67.5094	9.39	137.044	9.59	108.361	9.39	36.5091	9.46051	64.5167
13.8	31.6561	9.5	92.6316	13.8	15.8557	9.68468	68.2111	9.4	154.19	9.59399	108.364	9.4	37.9112	9.47	64.5309
13.82	25.5382	9.52	95.5142	13.82	36.9437	9.69469	69.7319	9.41	139.842	9.6	108.368	9.41	46.2516	9.47164	64.5334
13.84	30.9844	9.54	98.4224	13.84	43.4007	9.7	70.5495	9.42	135.733	9.60512	108.372	9.42	32.2237	9.48	64.5469
13.86	35.4187	9.56	101.344	13.86	52.7306	9.7047	71.2809	9.43	98.3304	9.61	108.375	9.43	20.1503	9.48276	64.5516
13.88	23.1346	9.58	104.268	13.88	44.7506	9.71471	72.856	9.44	90.8042	9.61624	108.38	9.44	25.0184	9.49	64.5641
13.9	18.1666	9.6	107.179	13.9	38.2704	9.72	73.6975	9.45	68.055	9.62	108.383	9.45	32.5502	9.49388	64.5712
13.92	29.1534	9.62	110.065	13.92	20.6146	9.72472	74.4551	9.46	65.1111	9.62736	108.39	9.46	44.8586	9.5	64.5826
13.94	26.9409	9.64	112.911	13.94	9.49975	9.73473	76.0761	9.47	40.8733	9.63	108.392	9.47	49.2448	9.50501	64.5923
13.96	26.0023	9.65465	114.963	13.96	16.0109	9.74	76.9367	9.48	45.0749	9.63849	108.4	9.48	62.6406	9.51	64.6024
13.98	13.9423	9.66	115.704	13.98	17.8604	9.74474	77.7166	9.49	50.8557	9.64	108.402	9.49	63.959	9.51613	64.6152
14	20.5113	9.66466	116.346	14	16.8641	9.75475	79.3739	9.5	52.6755	9.64961	108.412	9.5	64.3712	9.52	64.6236
14.02	3.62698	9.67467	117.71	14.02	8.93833	9.76	80.2482	9.51	66.262	9.65	108.412	9.51	59.7351	9.52725	64.6399
14.04	6.05816	9.68	118.428	14.04	29.7329	9.76476	81.0455	9.52	63.6935	9.66	108.424	9.52	52.2511	9.53	64.6463
14.06	8.72424	9.68468	119.054	14.06	13.1251	9.77477	82.7284	9.53	76.7234	9.66073	108.425	9.53	60.1065	9.53838	64.6666
14.08	18.139	9.69469	120.377	14.08	3.6816	9.78	83.6105	9.54	100.251	9.67	108.437	9.54	62.7193	9.54	64.6706
14.1	20.8955	9.7	121.068	14.1	9.04543	9.78478	84.4199	9.55	98.0971	9.67186	108.439	9.55	57.902	9.5495	64.6953
14.12	26.1364	9.7047	121.676	14.12	18.285	9.79479	86.1167	9.56	123.619	9.68	108.45	9.56	59.3109	9.55	64.6967
14.14	28.2423	9.71471	122.95	14.14	17.5055	9.8	87.0001	9.57	125.128	9.68298	108.455	9.57	58.3252	9.56	64.7245
14.16	36.2568	9.72	123.611	14.16	19.4654	9.8048	87.8156	9.58	120.346	9.69	108.466	9.58	44.8737	9.56062	64.7263
14.18	32.7614	9.72472	124.196	14.18	25.1135	9.81481	89.5134	9.59	131.23	9.6941	108.472	9.59	28.7427	9.57	64.7542
14.2	40.1344	9.73473	125.414	14.2	39.9856	9.82	90.3913	9.6	150.9	9.7	108.482	9.6	19.55	9.57175	64.7597
14.22	39.0602	9.74	126.042	14.22	31.5853	9.82482	91.2067	9.61	147.957	9.70523	108.491	9.61	32.8939	9.58287	64.7956
14.24	33.4509	9.74474	126.601	14.24	50.8392	9.83483	92.8918	9.62	155.317	9.71	108.5	9.62	24.232	9.59399	64.8342
14.26	36.0447	9.75475	127.755	14.26	55.3128	9.84	93.757	9.63	128.555	9.71635	108.513	9.63	12.1656	9.60512	64.8757
14.28	38.7001	9.76	128.347	14.28	49.9118	9.84484	94.5653	9.64	120.511	9.72	108.52	9.64	31.6453	9.61624	64.9203
14.3	31.9099	9.76476	128.876	14.3	35.5397	9.85485	96.2235	9.65	97.9172	9.72747	108.536	9.65	36.7824	9.62736	64.9681
14.32	19.5998	9.77477	129.96	14.32	26.8864	9.86	97.0687	9.66	88.6694	9.73	108.542	9.66	58.9934	9.63849	65.0195
14.34	14.5172	9.78	130.511	14.34	23.2381	9.86486	97.8627	9.67	89.3113	9.7386	108.562	9.67	68.3855	9.64961	65.0745
14.36	22.6428	9.78478	131.007	14.36	19.3368	9.87487	99.4791	9.68	84.1023	9.74	108.565	9.68	80.3839	9.66073	65.1335
14.38	31.4189	9.79479	132.015	14.38	20.1877	9.88	100.297	9.69	84.563	9.74972	108.59	9.69	103.657	9.67186	65.1967
14.4	45.3175	9.8	132.523	14.4	37.8786	9.88488	101.069	9.7	64.8171	9.75	108.591	9.7	111.953	9.68298	65.2643
14.42	53.1179	9.8048	132.982	14.42	29.7041	9.89489	102.629	9.71	59.7893	9.76	108.618	9.71	102.321	9.6941	65.3366
14.44	59.1746	9.81481	133.907	14.44	20.6442	9.9	103.411	9.72	64.3793	9.76085	108.621	9.72	113.18	9.70523	65.4138
14.46	49.8729	9.82	134.369	14.46	11.4217	9.9049	104.154	9.73	79.9594	9.77	108.648	9.73	110.473	9.71635	65.4963
14.48	33.1631	9.82482	134.789	14.48	11.5407	9.91491	105.642	9.74	88.0057	9.77197	108.655	9.74	94.4854	9.72747	65.5843
14.5	20.5638	9.83483	135.625	14.5	21.444	9.92	106.382	9.75	105.281	9.78	108.681	9.75	81.8889	9.7386	65.6783
14.52	19.7996	9.84	136.039	14.52	33.2084	9.92492	107.088	9.76	106.351	9.78309	108.692	9.76	76.153	9.74972	65.7784
14.54	19.626	9.84484	136.416	14.54	24.3576	9.93493	108.488	9.77	110.889	9.79	108.717	9.77	81.8214	9.76085	65.885
14.56	32.3241	9.85485	137.158	14.56	36.7993	9.94	109.179	9.78	115.362	9.79422	108.733	9.78	58.3772	9.77197	65.9985
14.58	28.8779	9.86	137.521	14.58	33.0243	9.94494	109.84	9.79	115.228	9.8	108.755	9.79	55.3986	9.78309	66.1193
14.6	42.2265	9.86486	137.853	14.6	32.5829	9.95495	111.139	9.8	110.795	9.80534	108.777	9.8	61.1446	9.79422	66.2477
14.62	37.8678	9.87487	138.497	14.62	30.8407	9.96	111.773	9.81	110.376	9.81646	108.826	9.81	60.5349	9.80534	66.3841
14.64	23.508	9.88	138.807	14.64	33.489	9.96496	112.382	9.82	128.506	9.82759	108.879	9.82	69.8278	9.81646	66.529
14.66	26.2593	9.88488	139.09	14.66	36.0381	9.97497	113.567	9.83	138.429	9.83871	108.937	9.83	72.3118	9.82759	66.6826
14.68	22.6685	9.89489	139.632	14.68	30.3297	9.98	114.138	9.84	142.631	9.84983	109	9.84	78.1096	9.83871	66.8456
14.7	13.0337	9.9	139.888	14.7	22.435	9.98498	114.688	9.85	130.458	9.86096	109.069	9.85	90.7552	9.84983	67.0183
14.72	13.7975	9.9049	140.12	14.72	37.6954	9.99499	115.744	9.86	115.035	9.87208	109.144	9.86	74.7672	9.86096	67.2012
14.74	12.935	9.91491	140.556	14.74	49.0711	10	116.246	9.87	133.114	9.8832	109.225	9.87	85.937	9.87208	67.3948
14.76	26.7264	9.92	140.756	14.76	52.6862	10.005	116.731	9.88	150.635	9.89433	109.313	9.88	101.107	9.8832	67.5994
14.78	20.6692	9.92492	140.937	14.78	41.9276	10.015	117.647	9.89	164.649	9.90545	109.408	9.89	102.154	9.89433	67.8158
14.8	12.0191	9.93493	141.263	14.8	34.7466	10.02	118.076	9.9	155.44	9.91657	109.512	9.9	114.707	9.90545	68.0442
14.82	19.0527	9.94	141.407	14.82	28.6226	10.025	118.49	9.91	131.837	9.9277	109.624	9.91	132.67	9.91657	68.2854
14.84	7.25872	9.94494	141.534	14.84	6.47166	10.035	119.256	9.92	124.802	9.93882	109.745	9.92	138.544	9.9277	68.5397
14.86	7.42621	9.95495	141.749	14.86	24.8309	10.04	119.607	9.93	125.108	9.94994	109.875	9.93	135.174	9.93882	68.8079
14.88	14.234	9.96	141.836	14.88	51.4113	10.045	119.943	9.94	105.919	9.96107	110.016	9.94	124.88	9.94994	69.0902
14.9	19.6414	9.96496	141.908	14.9	77.7114	10.0551	120.55	9.95	95.7646	9.97219	110.168	9.95	120.307	9.96107	69.3875
14.92	36.0979	9.97497	142.01	14.92	81.1588	10.06	120.82	9.96	68.0836	9.98331	110.332	9.96	108.614	9.97219	69.7002
14.94	39.8131	9.98	142.04	14.94	81.791	10.0651	121.075	9.97	57.1789	9.99444	110.507	9.97	102.889	9.98331	70.0289
14.96	39.2868	9.98498	142.056	14.96	74.1387	10.0751	121.516	9.98	52.0346	10.0056	110.696	9.98	94.4973	9.99444	70.3743
14.98	34.5188	9.99499	142.045	14.98	58.2019	10.08	121.702	9.99	49.6216	10.0167	110.899	9.99	88.1639	10.0056	70.7368
15	25.5092	10	142.018	15	33.9805	10.0851	121.873	10	56.4899	10.0278	111.117	10	70.1543	10.0167	71.117
--	--	10.005	141.977	--	--	10.0951	122.143	10.01	47.8634	10.0389	111.35	10.01	74.6555	10.0278	71.5157
--	--	10.015	141.853	--	--	10.1	122.244	10.02	50.5635	10.0501	111.599	10.02	66.4968	10.0389	71.9334
--	--	10.02	141.77	--	--	10.1051	122.326	10.03	78.0656	10.0612	111.866	10.03	79.179	10.0501	72.3706
--	--	10.025	141.672	--	--	10.1151	122.422	10.04	98.3705	10.0723	112.151	10.04	66.8133	10.0612	72.828
--	--	10.035	141.435	--	--	10.12	122.437	10.05	109.381	10.0834	112.455	10.05	71.6899	10.0723	73.3063
--	--	10.04	141.297	--	--	10.1251	122.431	10.06	112.353	10.0945	112.779	10.06	76.7492	10.0834	73.8059
--	--	10.045	141.143	--	--	10.1351	122.351	10.07	105.642	10.1057	113.123	10.07	79.4435	10.0945	74.3274
--	--	10.0551	140.796	--	--	10.14	122.281	10.08	119.216	10.1168	113.49	10.08	84.4679	10.1057	74.8716
--	--	10.06	140.604	--	--	10.1451	122.184	10.09	126.071	10.1279	113.88	10.09	74.7353	10.1168	75.4389
--	--	10.0651	140.393	--	--	10.1552	121.931	10.1	115.633	10.139	114.294	10.1	66.5302	10.1279	76.0299
--	--	10.0751	139.937	--	--	10.16	121.777	10.11	111.705	10.1502	114.732	10.11	75.3862	10.139	76.6451
--	--	10.08	139.693	--	--	10.1652	121.591	10.12	106.716	10.1613	115.197	10.12	75.5563	10.1502	77.2852
--	--	10.0851	139.428	--	--	10.1752	121.165	10.13	105.714	10.1724	115.689	10.13	69.9142	10.1613	77.9505
--	--	10.0951	138.866	--	--	10.18	120.93	10.14	100.026	10.1835	116.208	10.14	72.2331	10.1724	78.6417
--	--	10.1	138.572	--	--	10.1852	120.656	10.15	92.3317	10.1947	116.757	10.15	75.0569	10.1835	79.3592
--	--	10.1051	138.253	--	--	10.1952	120.065	10.16	87.0062	10.2058	117.336	10.16	75.4988	10.1947	80.1035
--	--	10.1151	137.589	--	--	10.2	119.752	10.17	81.9007	10.2169	117.946	10.17	87.4485	10.2058	80.8749
--	--	10.12	137.247	--	--	10.2052	119.392	10.18	72.9377	10.228	118.588	10.18	83.6187	10.2169	81.674
--	--	10.1251	136.876	--	--	10.2152	118.641	10.19	90.4983	10.2392	119.262	10.19	76.0867	10.228	82.5011
--	--	10.1351	136.115	--	--	10.22	118.255	10.2	98.0786	10.2503	119.971	10.2	72.3993	10.2392	83.3565
--	--	10.14	135.728	--	--	10.2252	117.813	10.21	112.973	10.2614	120.715	10.21	86.8732	10.2503	84.2406
--	--	10.1451	135.307	--	--	10.2352	116.911	10.22	112.838	10.2725	121.494	10.22	77.8267	10.2614	85.1536
--	--	10.1552	134.452	--	--	10.24	116.456	10.23	110.166	10.2836	122.31	10.23	90.0483	10.2725	86.0958
--	--	10.16	134.023	--	--	10.2453	115.937	10.24	112.038	10.2948	123.163	10.24	78.1022	10.2836	87.0673
--	--	10.1652	133.554	--	--	10.2553	114.894	10.25	107.825	10.3059	124.054	10.25	64.1238	10.2948	88.0684
--	--	10.1752	132.612	--	--	10.26	114.376	10.26	99.8331	10.317	124.984	10.26	73.7046	10.3059	89.099
--	--	10.18	132.143	--	--	10.2653	113.784	10.27	113.057	10.3281	125.953	10.27	86.4181	10.317	90.1594
--	--	10.1852	131.629	--	--	10.2753	112.612	10.28	125.945	10.3393	126.961	10.28	75.8829	10.3281	91.2494
--	--	10.1952	130.606	--	--	10.28	112.037	10.29	129.577	10.3504	128.01	10.29	84.4541	10.3393	92.3691
--	--	10.2	130.101	--	--	10.2853	111.38	10.3	125.947	10.3615	129.099	10.3	97.6724	10.3504	93.5184
--	--	10.2052	129.544	--	--	10.2953	110.091	10.31	118.183	10.3726	130.229	10.31	97.7908	10.3615	94.697
--	--	10.2152	128.445	--	--	10.3	109.466	10.32	124.921	10.3838	131.4	10.32	93.4164	10.3726	95.9048
--	--	10.22	127.908	--	--	10.3053	108.749	10.33	135.943	10.3949	132.612	10.33	93.8798	10.3838	97.1414
--	--	10.2252	127.312	--	--	10.3153	107.357	10.34	153.541	10.406	133.864	10.34	89.2559	10.3949	98.4067
--	--	10.2352	126.144	--	--	10.32	106.69	10.35	167.903	10.4171	135.158	10.35	91.0914	10.406	99.7001
--	--	10.24	125.578	--	--	10.3253	105.919	10.36	179.521	10.4283	136.491	10.36	87.7361	10.4171	101.021
--	--	10.2453	124.945	--	--	10.3353	104.439	10.37	183.242	10.4394	137.865	10.37	98.3481	10.4283	102.369
--	--	10.2553	123.716	--	--	10.34	103.736	10.38	169.98	10.4505	139.278	10.38	90.4492	10.4394	103.744
--	--	10.26	123.124	--	--	10.3453	102.921	10.39	164.679	10.4616	140.731	10.39	94.0064	10.4505	105.145
--	--	10.2653	122.459	--	--	10.3554	101.367	10.4	158.576	10.4727	142.221	10.4	92.3986	10.4616	106.57
--	--	10.2753	121.175	--	--	10.36	100.636	10.41	161.197	10.4839	143.748	10.41	99.865	10.4727	108.021
--	--	10.28	120.561	--	--	10.3654	99.783	10.42	170.886	10.495	145.311	10.42	110.309	10.4839	109.494
--	--	10.2853	119.867	--	--	10.3754	98.1714	10.43	176.394	10.5061	146.908	10.43	109.724	10.495	110.99
--	--	10.2953	118.536	--	--	10.38	97.4186	10.44	168.012	10.5172	148.539	10.44	106.317	10.5061	112.507
--	--	10.3	117.902	--	--	10.3854	96.5362	10.45	170.413	10.5284	150.202	10.45	117.084	10.5172	114.045
--	--	10.3053	117.183	--	--	10.3954	94.8813	10.46	169.397	10.5395	151.894	10.46	116.788	10.5284	115.602
--	--	10.3153	115.812	--	--	10.4	94.1145	10.47	174.4	10.5506	153.615	10.47	101.488	10.5395	117.177
--	--	10.32	115.164	--	--	10.4054	93.2104	10.48	177.202	10.5617	155.362	10.48	99.1841	10.5506	118.768
--	--	10.3253	114.423	--	--	10.4154	91.5272	10.49	180.095	10.5729	157.133	10.49	104.725	10.5617	120.375
--	--	10.34	112.36	--	--	10.42	90.7532	10.5	178.833	10.584	158.926	10.5	98.0458	10.5729	121.995
--	--	10.36	109.505	--	--	10.4254	89.8352	10.51	168.03	10.5951	160.738	10.51	101.904	10.584	123.628
--	--	10.38	106.613	--	--	10.4354	88.138	10.52	181.033	10.6062	162.567	10.52	107.988	10.5951	125.272
--	--	10.4	103.698	--	--	10.44	87.3633	10.53	170.347	10.6174	164.409	10.53	113.205	10.6062	126.924
--	--	10.42	100.774	--	--	10.4454	86.439	10.54	161.849	10.6285	166.263	10.54	106.889	10.6174	128.584
--	--	10.44	97.8539	--	--	10.4555	84.7416	10.55	178.256	10.6396	168.125	10.55	122.319	10.6285	130.249
--	--	10.46	94.9498	--	--	10.46	83.9723	10.56	173.939	10.6507	169.992	10.56	129.491	10.6396	131.918
--	--	10.48	92.0734	--	--	10.4655	83.0489	10.57	181.725	10.6618	171.862	10.57	126.164	10.6507	133.589
--	--	10.5	89.2358	--	--	10.4755	81.3641	10.58	186.935	10.673	173.729	10.58	137.198	10.6618	135.259
--	--	10.5155	87.0676	--	--	10.48	80.6059	10.59	185.673	10.6841	175.592	10.59	141.442	10.673	136.928
--	--	10.52	86.447	--	--	10.4855	79.6901	10.6	193.563	10.6952	177.446	10.6	153.117	10.6841	138.593
--	--	10.5255	85.6864	--	--	10.4955	78.0299	10.61	205.051	10.7063	179.289	10.61	166.901	10.6952	140.251
--	--	10.5355	84.3203	--	--	10.5	77.288	10.62	200.449	10.7175	181.116	10.62	176.815	10.7063	141.901
--	--	10.54	83.7161	--	--	10.5055	76.386	10.63	205.051	10.7286	182.924	10.63	171.053	10.7175	143.541
--	--	10.5456	82.9703	--	--	10.5155	74.7612	10.64	200.332	10.7397	184.709	10.64	169.912	10.7286	145.168
--	--	10.5556	81.6376	--	--	10.52	74.04	10.65	195.51	10.7508	186.468	10.65	176.008	10.7397	146.781
--	--	10.56	81.0516	--	--	10.5255	73.1577	10.66	188.565	10.762	188.196	10.66	169.417	10.7508	148.377
--	--	10.5656	80.3229	--	--	10.5355	71.5779	10.67	192.429	10.7731	189.89	10.67	176.626	10.762	149.954
--	--	10.5756	79.0272	--	--	10.54	70.8815	10.68	183.529	10.7842	191.546	10.68	184.974	10.7731	151.509
--	--	10.58	78.4607	--	--	10.5456	70.0238	10.69	189.917	10.7953	193.16	10.69	176.998	10.7842	153.041
--	--	10.5856	77.7512	--	--	10.5556	68.4975	10.7	188.798	10.8064	194.729	10.7	174.11	10.7953	154.547
--	--	10.5956	76.4958	--	--	10.56	67.8291	10.71	188.675	10.8176	196.248	10.71	176.102	10.8064	156.026
--	--	10.6	75.95	--	--	10.5656	67.0006	10.72	190.364	10.8287	197.716	10.72	144.748	10.8176	157.474
--	--	10.6056	75.2615	--	--	10.5756	65.5349	10.73	203.328	10.8398	199.127	10.73	152.077	10.8287	158.89
--	--	10.6156	74.0491	--	--	10.58	64.8973	10.74	210.039	10.8509	200.478	10.74	150.733	10.8398	160.271
--	--	10.62	73.5251	--	--	10.5856	64.1017	10.75	223.702	10.8621	201.767	10.75	146.296	10.8509	161.616
--	--	10.6256	72.8591	--	--	10.5956	62.7025	10.76	228.796	10.8732	202.99	10.76	150.298	10.8621	162.922
--	--	10.6356	71.692	--	--	10.6	62.0979	10.77	235.507	10.8843	204.144	10.77	166.313	10.8732	164.188
--	--	10.64	71.1905	--	--	10.6056	61.3383	10.78	218.051	10.8954	205.226	10.78	180.49	10.8843	165.41
--	--	10.6456	70.5484	--	--	10.6156	60.0102	10.79	225.449	10.9066	206.233	10.79	174.758	10.8954	166.588
--	--	10.6557	69.4286	--	--	10.62	59.4401	10.8	234.09	10.9177	207.163	10.8	165.544	10.9066	167.72
--	--	10.66	68.9501	--	--	10.6256	58.7191	10.81	217.54	10.9288	208.013	10.81	165.507	10.9177	168.803
--	--	10.6657	68.3329	--	--	10.6356	57.4655	10.82	220.795	10.9399	208.782	10.82	164.604	10.9288	169.835
--	--	10.6757	67.2618	--	--	10.64	56.9309	10.83	223.119	10.9511	209.466	10.83	179.169	10.9399	170.816
--	--	10.68	66.8067	--	--	10.6456	56.2502	10.84	218.038	10.9622	210.066	10.84	166.628	10.9511	171.743
--	--	10.6857	66.2153	--	--	10.6557	55.0734	10.85	237.099	10.9733	210.577	10.85	164.43	10.9622	172.615
--	--	10.6957	65.1938	--	--	10.66	54.5748	10.86	217.196	10.9844	211.001	10.86	157.377	10.9733	173.431
--	--	10.7	64.7623	--	--	10.6657	53.9356	10.87	218.342	10.9955	211.334	10.87	156.279	10.9844	174.189
--	--	10.7057	64.1975	--	--	10.6757	52.8369	10.88	235.655	11.0067	211.578	10.88	150.03	10.9955	174.887
--	--	10.7157	63.2263	--	--	10.68	52.3743	10.89	248.528	11.0178	211.73	10.89	166.2	11.0067	175.525
--	--	10.72	62.8184	--	--	10.6857	51.7773	10.9	243.551	11.02	211.749	10.9	150.578	11.0178	176.101
--	--	10.7257	62.2805	--	--	10.6957	50.7568	10.91	254.133	11.0289	211.79	10.91	166.445	11.0289	176.615
--	--	10.7357	61.3599	--	--	10.7	50.3299	10.92	239.926	11.03	211.791	10.92	184.867	11.04	177.065
--	--	10.74	60.9754	--	--	10.7057	49.7751	10.93	213.59	11.04	211.759	10.93	200.843	11.0512	177.452
--	--	10.7457	60.4646	--	--	10.7157	48.8321	10.94	200.587	11.04	211.759	10.94	206.437	11.0623	177.773
--	--	10.7558	59.5945	--	--	10.72	48.4402	10.95	191.403	11.0512	211.636	10.95	202.465	11.0734	178.029
--	--	10.76	59.2332	--	--	10.7257	47.9274	10.96	184.794	11.0623	211.421	10.96	190.842	11.0845	178.219
--	--	10.7658	58.7496	--	--	10.7357	47.0604	10.97	170.678	11.0734	211.116	10.97	197.122	11.0957	178.343
--	--	10.7758	57.9297	--	--	10.74	46.7024	10.98	170.05	11.0845	210.721	10.98	194.186	11.1	178.373
--	--	10.78	57.5911	--	--	10.7457	46.2307	10.99	162.549	11.0957	210.237	10.99	194.848	11.1068	178.4
--	--	10.7858	57.1346	--	--	10.7558	45.4376	11	166.361	11.1068	209.665	11	160.093	11.11	178.404
--	--	10.7958	56.3641	--	--	10.76	45.1122	11.01	167.765	11.1179	209.007	11.01	174.205	11.1179	178.391
--	--	10.8	56.0477	--	--	10.7658	44.6804	11.02	162.322	11.129	208.265	11.02	166.958	11.12	178.382
--	--	10.8058	55.6179	--	--	10.7758	43.9585	11.03	176.904	11.1402	207.441	11.03	163.037	11.129	178.315
--	--	10.8158	54.8959	--	--	10.78	43.6642	11.04	180.068	11.1513	206.536	11.04	165.007	11.1402	178.173
--	--	10.82	54.6012	--	--	10.7858	43.2709	11.05	195.971	11.1624	205.552	11.05	147.352	11.1513	177.965
--	--	10.8258	54.1978	--	--	10.7958	42.617	11.06	188.366	11.1735	204.494	11.06	138.642	11.1624	177.691
--	--	10.8358	53.5231	--	--	10.8	42.3521	11.07	205.252	11.1846	203.363	11.07	156.521	11.1735	177.352
--	--	10.84	53.2493	--	--	10.8058	41.9957	11.08	193.66	11.1958	202.161	11.08	146.659	11.1846	176.948
--	--	10.8459	52.8717	--	--	10.8158	41.4061	11.09	202.52	11.2069	200.893	11.09	145.198	11.1958	176.48
--	--	10.8559	52.243	--	--	10.82	41.1689	11.1	210.164	11.218	199.561	11.1	165.82	11.2069	175.949
--	--	10.86	51.9893	--	--	10.8258	40.8473	11.11	188.838	11.2291	198.168	11.11	189.42	11.218	175.356
--	--	10.8659	51.6367	--	--	10.8358	40.3184	11.12	197.09	11.2403	196.718	11.12	202.613	11.2291	174.701
--	--	10.8759	51.0525	--	--	10.84	40.1069	11.13	196.371	11.2514	195.215	11.13	230.56	11.2403	173.986
--	--	10.88	50.8182	--	--	10.8459	39.8182	11.14	178.954	11.2625	193.661	11.14	234.084	11.2514	173.213
--	--	10.8859	50.4899	--	--	10.8559	39.3459	11.15	169.744	11.2736	192.061	11.15	239.808	11.2625	172.382
--	--	10.8959	49.9485	--	--	10.86	39.1582	11.16	182.462	11.2848	190.418	11.16	238.218	11.2736	171.494
--	--	10.9	49.7326	--	--	10.8659	38.9003	11.17	182.442	11.2959	188.735	11.17	255.036	11.2848	170.552
--	--	10.9059	49.4278	--	--	10.8759	38.4804	11.18	158.087	11.307	187.018	11.18	254.068	11.2959	169.557
--	--	10.9159	48.9274	--	--	10.88	38.3147	11.19	146.287	11.3181	185.269	11.19	250.083	11.307	168.51
--	--	10.92	48.729	--	--	10.8859	38.0853	11.2	148.261	11.3293	183.491	11.2	246.837	11.3181	167.414
--	--	10.9259	48.4468	--	--	10.8959	37.7138	11.21	172.061	11.3404	181.69	11.21	221.597	11.3293	166.269
--	--	10.9359	47.9856	--	--	10.9	37.5681	11.22	163.666	11.3515	179.869	11.22	213.211	11.3404	165.079
--	--	10.94	47.8037	--	--	10.9059	37.365	11.23	183.735	11.3626	178.031	11.23	199.35	11.3515	163.844
--	--	10.9459	47.5431	--	--	10.9159	37.0379	11.24	198.602	11.3737	176.18	11.24	166.098	11.3626	162.567
--	--	10.956	47.1191	--	--	10.92	36.9104	11.25	215.189	11.3849	174.319	11.25	164.573	11.3737	161.25
--	--	10.96	46.9528	--	--	10.9259	36.7315	11.26	211.221	11.396	172.452	11.26	161.003	11.3849	159.895
--	--	10.966	46.7129	--	--	10.9359	36.4447	11.27	198.308	11.4071	170.584	11.27	158.844	11.396	158.504
--	--	10.976	46.324	--	--	10.94	36.3336	11.28	214.494	11.4182	168.715	11.28	140.037	11.4071	157.079
--	--	10.98	46.1725	--	--	10.9459	36.1766	11.29	217.179	11.4294	166.851	11.29	131.199	11.4182	155.623
--	--	10.986	45.9521	--	--	10.956	35.9264	11.3	217.262	11.4405	164.995	11.3	111.047	11.4294	154.136
--	--	10.996	45.5965	--	--	10.96	35.8301	11.31	214.291	11.4516	163.148	11.31	95.6837	11.4405	152.623
--	--	11	45.4587	--	--	10.966	35.693	11.32	215.565	11.4627	161.314	11.32	96.7218	11.4516	151.084
--	--	11.006	45.2568	--	--	10.976	35.4755	11.33	199.843	11.4739	159.497	11.33	91.1064	11.4627	149.523
--	--	11.016	44.9324	--	--	10.98	35.3924	11.34	179.033	11.485	157.698	11.34	104.325	11.4739	147.941
--	--	11.02	44.8075	--	--	10.986	35.2732	11.35	178.34	11.4961	155.92	11.35	108.095	11.485	146.34
--	--	11.026	44.623	--	--	10.996	35.0852	11.36	190.022	11.5072	154.165	11.36	120.99	11.4961	144.723
--	--	11.036	44.3279	--	--	11	35.0138	11.37	205.613	11.5183	152.436	11.37	122.21	11.5072	143.092
--	--	11.04	44.2149	--	--	11.006	34.9106	11.38	192.376	11.5295	150.734	11.38	130.872	11.5183	141.449
--	--	11.046	44.0467	--	--	11.016	34.7487	11.39	189.831	11.5406	149.061	11.39	134.939	11.5295	139.796
--	--	11.0561	43.779	--	--	11.02	34.6876	11.4	172.439	11.5517	147.42	11.4	136.819	11.5406	138.136
--	--	11.06	43.6771	--	--	11.026	34.5987	11.41	159.177	11.5628	145.812	11.41	163.384	11.5517	136.47
--	--	11.0661	43.5242	--	--	11.036	34.4599	11.42	150.328	11.574	144.238	11.42	162.519	11.5628	134.801
--	--	11.0761	43.2818	--	--	11.04	34.4078	11.43	138.489	11.5851	142.7	11.43	155.182	11.574	133.13
--	--	11.08	43.1901	--	--	11.046	34.3316	11.44	151.686	11.5962	141.198	11.44	143.068	11.5851	131.459
--	--	11.0861	43.0515	--	--	11.0561	34.2131	11.45	145.957	11.6073	139.734	11.45	147.213	11.5962	129.791
--	--	11.0961	42.8327	--	--	11.06	34.169	11.46	147.101	11.6185	138.308	11.46	134.771	11.6073	128.127
--	--	11.1	42.7504	--	--	11.0661	34.1038	11.47	148.013	11.6296	136.922	11.47	131.597	11.6185	126.469
--	--	11.1061	42.625	--	--	11.0761	34.0032	11.48	151.604	11.6407	135.575	11.48	133.795	11.6296	124.819
--	--	11.1161	42.428	--	--	11.08	33.9659	11.49	157.629	11.6518	134.269	11.49	127.657	11.6407	123.179
--	--	11.12	42.3543	--	--	11.0861	33.9105	11.5	155.331	11.663	133.003	11.5	131.849	11.6518	121.549
--	--	11.1261	42.2412	--	--	11.0961	33.8254	11.51	158.663	11.6741	131.779	11.51	132.494	11.663	119.932
--	--	11.1361	42.0642	--	--	11.1	33.7941	11.52	167.484	11.6852	130.595	11.52	134.356	11.6741	118.33
--	--	11.14	41.9984	--	--	11.1061	33.7472	11.53	174.57	11.6963	129.452	11.53	130.211	11.6852	116.743
--	--	11.1462	41.8966	--	--	11.1161	33.6754	11.54	163.236	11.7074	128.35	11.54	113.394	11.6963	115.173
--	--	11.1562	41.7381	--	--	11.12	33.6492	11.55	135.515	11.7186	127.288	11.55	109.534	11.7074	113.621
--	--	11.16	41.6795	--	--	11.1261	33.6097	11.56	99.9353	11.7297	126.267	11.56	107.474	11.7186	112.089
--	--	11.1662	41.5881	--	--	11.1361	33.5495	11.57	92.7048	11.7408	125.286	11.57	96.6366	11.7297	110.577
--	--	11.1762	41.4464	--	--	11.14	33.5277	11.58	89.8496	11.752	124.344	11.58	81.8645	11.7408	109.087
--	--	11.18	41.3944	--	--	11.1462	33.4945	11.59	70.8913	11.7631	123.441	11.59	71.636	11.752	107.62
--	--	11.1862	41.3125	--	--	11.1562	33.4442	11.6	65.7061	11.7742	122.576	11.6	68.1765	11.7631	106.177
--	--	11.1962	41.1862	--	--	11.16	33.4261	11.61	64.702	11.7853	121.748	11.61	75.4277	11.7742	104.758
--	--	11.2	41.1401	--	--	11.1662	33.3984	11.62	82.2864	11.7964	120.957	11.62	73.6695	11.7853	103.364
--	--	11.2062	41.067	--	--	11.1762	33.3566	11.63	103.146	11.8076	120.203	11.63	77.4127	11.7964	101.996
--	--	11.2162	40.9547	--	--	11.18	33.3417	11.64	105.507	11.8187	119.483	11.64	86.9034	11.8076	100.656
--	--	11.22	40.9139	--	--	11.1862	33.3186	11.65	94.7042	11.8298	118.797	11.65	88.912	11.8187	99.3422
--	--	11.2262	40.8488	--	--	11.1962	33.284	11.66	87.1631	11.8409	118.145	11.66	98.1179	11.8298	98.0565
--	--	11.2362	40.7491	--	--	11.2	33.2717	11.67	85.2658	11.8521	117.525	11.67	107.738	11.8409	96.799
--	--	11.24	40.7132	--	--	11.2062	33.2525	11.68	80.1842	11.8632	116.937	11.68	100.323	11.8521	95.5703
--	--	11.2462	40.6553	--	--	11.2162	33.224	11.69	87.0375	11.8743	116.379	11.69	88.5844	11.8632	94.3705
--	--	11.2563	40.5671	--	--	11.22	33.2139	11.7	84.7778	11.8854	115.85	11.7	72.2504	11.8743	93.1999
--	--	11.26	40.5355	--	--	11.2262	33.1982	11.71	73.871	11.8965	115.349	11.71	72.3692	11.8854	92.0588
--	--	11.2663	40.4843	--	--	11.2362	33.1748	11.72	73.2035	11.9077	114.876	11.72	56.4106	11.8965	90.9472
--	--	11.2763	40.4064	--	--	11.24	33.1665	11.73	76.0828	11.9188	114.43	11.73	61.4871	11.9077	89.8653
--	--	11.28	40.3787	--	--	11.2462	33.1536	11.74	69.9267	11.9299	114.008	11.74	74.1233	11.9188	88.8131
--	--	11.2863	40.3333	--	--	11.2563	33.1344	11.75	66.6573	11.9411	113.611	11.75	81.1934	11.9299	87.7906
--	--	11.2963	40.2647	--	--	11.26	33.1277	11.76	67.8538	11.9522	113.237	11.76	91.9138	11.9411	86.7976
--	--	11.3	40.2405	--	--	11.2663	33.1171	11.77	79.7815	11.9633	112.885	11.77	116.123	11.9522	85.8342
--	--	11.3063	40.2005	--	--	11.2763	33.1016	11.78	106.427	11.9744	112.555	11.78	133.458	11.9633	84.9
--	--	11.3163	40.1403	--	--	11.28	33.0962	11.79	133.319	11.9855	112.245	11.79	137.835	11.9744	83.995
--	--	11.32	40.1191	--	--	11.2863	33.0875	11.8	139.292	11.9967	111.954	11.8	147.869	11.9855	83.1188
--	--	11.3263	40.0838	--	--	11.2963	33.0749	11.81	139	12.0078	111.682	11.81	129.477	11.9967	82.2712
--	--	11.3363	40.0311	--	--	11.3	33.0705	11.82	142.112	12.0189	111.427	11.82	114.632	12.0078	81.4519
--	--	11.34	40.0126	--	--	11.3063	33.0635	11.83	137.082	12.03	111.189	11.83	105.236	12.0189	80.6604
--	--	11.3463	39.9817	--	--	11.3163	33.0534	11.84	143.716	12.0412	110.967	11.84	85.4462	12.03	79.8964
--	--	11.3564	39.9356	--	--	11.32	33.0499	11.85	155.332	12.0523	110.759	11.85	81.2597	12.0412	79.1596
--	--	11.36	39.9196	--	--	11.3263	33.0442	11.86	156.309	12.0634	110.566	11.86	71.0057	12.0523	78.4493
--	--	11.3664	39.8925	--	--	11.3363	33.036	11.87	150.658	12.0745	110.386	11.87	56.1304	12.0634	77.7653
--	--	11.3764	39.8523	--	--	11.34	33.0332	11.88	142.806	12.0856	110.218	11.88	44.7243	12.0745	77.1069
--	--	11.38	39.8384	--	--	11.3463	33.0287	11.89	122.721	12.0968	110.063	11.89	55.8289	12.0856	76.4737
--	--	11.3864	39.8147	--	--	11.3564	33.0221	11.9	109.277	12.1079	109.919	11.9	66.0922	12.0968	75.8652
--	--	11.3964	39.7797	--	--	11.36	33.0199	11.91	100.947	12.119	109.785	11.91	83.8504	12.1079	75.2808
--	--	11.4	39.7677	--	--	11.3664	33.0162	11.92	85.7941	12.1301	109.661	11.92	100.237	12.119	74.7199
--	--	11.4064	39.7471	--	--	11.3764	33.011	11.93	112.039	12.1413	109.546	11.93	127.457	12.1301	74.182
--	--	11.4164	39.7167	--	--	11.38	33.0093	11.94	117.235	12.1524	109.44	11.94	141.695	12.1413	73.6665
--	--	11.42	39.7064	--	--	11.3864	33.0064	11.95	118.677	12.1635	109.342	11.95	136.774	12.1524	73.1729
--	--	11.4264	39.6885	--	--	11.3964	33.0022	11.96	110.088	12.1746	109.252	11.96	137.238	12.1635	72.7004
--	--	11.4364	39.6622	--	--	11.4	33.0008	11.97	115.232	12.1858	109.169	11.97	119.463	12.1746	72.2486
--	--	11.44	39.6533	--	--	11.4064	32.9985	11.98	105.322	12.1969	109.092	11.98	130.74	12.1858	71.8168
--	--	11.4465	39.6377	--	--	11.4164	32.9952	11.99	114.273	12.208	109.021	11.99	141.487	12.1969	71.4044
--	--	11.4565	39.615	--	--	11.42	32.9942	12	109.1	12.2191	108.956	12	132.001	12.208	71.0108
--	--	11.46	39.6074	--	--	11.4264	32.9923	12.01	110.413	12.2303	108.897	12.01	139.305	12.2191	70.6355
--	--	11.4665	39.5939	--	--	11.4364	32.9898	12.02	93.604	12.2414	108.842	12.02	118.92	12.2303	70.2778
--	--	11.4765	39.5744	--	--	11.44	32.9889	12.03	78.6714	12.2525	108.792	12.03	99.2212	12.2414	69.9371
--	--	11.48	39.5678	--	--	11.4465	32.9875	12.04	79.2984	12.26	108.761	12.04	93.852	12.2525	69.6128
--	--	11.4865	39.5562	--	--	11.4565	32.9854	12.05	82.2165	12.2636	108.746	12.05	96.1979	12.2636	69.3044
--	--	11.4965	39.5394	--	--	11.46	32.9848	12.06	73.6398	12.27	108.722	12.06	96.7962	12.2747	69.0113
--	--	11.5	39.5338	--	--	11.4665	32.9836	12.07	73.1664	12.2747	108.704	12.07	101.951	12.2859	68.7328
--	--	11.5065	39.5238	--	--	11.4765	32.9821	12.08	79.6444	12.28	108.686	12.08	93.5788	12.297	68.4686
--	--	11.5165	39.5094	--	--	11.48	32.9816	12.09	85.7728	12.2859	108.666	12.09	98.2158	12.3081	68.2179
--	--	11.52	39.5046	--	--	11.4865	32.9807	12.1	57.7036	12.29	108.653	12.1	95.4097	12.3192	67.9803
--	--	11.5265	39.496	--	--	11.4965	32.9794	12.11	63.4914	12.297	108.631	12.11	80.6039	12.3304	67.7552
--	--	11.5365	39.4837	--	--	11.5	32.9791	12.12	60.0884	12.3	108.622	12.12	85.2798	12.3415	67.5421
--	--	11.54	39.4797	--	--	11.5065	32.9784	12.13	65.1383	12.3081	108.599	12.13	71.0695	12.3526	67.3405
--	--	11.5465	39.4723	--	--	11.5165	32.9774	12.14	62.7321	12.31	108.594	12.14	59.9659	12.3637	67.15
--	--	11.5566	39.4618	--	--	11.52	32.9771	12.15	68.3516	12.3192	108.57	12.15	43.6196	12.3749	66.9699
--	--	11.56	39.4584	--	--	11.5265	32.9766	12.16	83.1618	12.32	108.568	12.16	27.5452	12.386	66.7999
--	--	11.5666	39.4521	--	--	11.5365	32.9759	12.17	97.3377	12.33	108.545	12.17	38.4605	12.3971	66.6395
--	--	11.5766	39.4431	--	--	11.54	32.9756	12.18	101.65	12.3304	108.544	12.18	19.0615	12.4082	66.4883
--	--	11.58	39.4402	--	--	11.5465	32.9752	12.19	119.67	12.34	108.523	12.19	29.5676	12.4193	66.3458
--	--	11.5866	39.4348	--	--	11.5566	32.9746	12.2	130.493	12.3415	108.52	12.2	50.2482	12.4305	66.2117
--	--	11.5966	39.4272	--	--	11.56	32.9745	12.21	140.592	12.35	108.503	12.21	51.5895	12.4416	66.0854
--	--	11.6	39.4248	--	--	11.5666	32.9742	12.22	124.71	12.3526	108.498	12.22	68.8398	12.4527	65.9666
--	--	11.6066	39.4202	--	--	11.5766	32.9737	12.23	140.698	12.36	108.485	12.23	99.7597	12.4639	65.8551
--	--	11.6166	39.4138	--	--	11.58	32.9736	12.24	119.276	12.3637	108.478	12.24	98.9522	12.475	65.7502
--	--	11.62	39.4117	--	--	11.5866	32.9733	12.25	104.715	12.37	108.468	12.25	103.271	12.4861	65.6519
--	--	11.6266	39.4078	--	--	11.5966	32.973	12.26	97.0922	12.3749	108.46	12.26	104.754	12.4972	65.5596
--	--	11.6366	39.4024	--	--	11.6	32.9729	12.27	89.1197	12.38	108.452	12.27	95.0928	12.5083	65.4731
--	--	11.64	39.4006	--	--	11.6066	32.9727	12.28	60.9666	12.386	108.444	12.28	92.8873	12.5195	65.3921
--	--	11.6466	39.3973	--	--	11.6166	32.9725	12.29	50.6641	12.39	108.438	12.29	73.2583	12.5306	65.3162
--	--	11.6567	39.3927	--	--	11.62	32.9724	12.3	50.2384	12.3971	108.429	12.3	51.6746	12.5417	65.2453
--	--	11.66	39.3913	--	--	11.6266	32.9723	12.31	59.586	12.4	108.425	12.31	43.9417	12.5528	65.1789
--	--	11.6667	39.3885	--	--	11.6366	32.9721	12.32	78.7197	12.4082	108.416	12.32	47.7555	12.564	65.1169
--	--	11.6767	39.3847	--	--	11.64	32.972	12.33	66.3461	12.41	108.414	12.33	58.9987	12.5751	65.059
--	--	11.68	39.3834	--	--	11.6466	32.9719	12.34	66.0757	12.4193	108.404	12.34	59.3437	12.5862	65.005
--	--	11.6867	39.3811	--	--	11.6567	32.9718	12.35	67.4105	12.42	108.403	12.35	73.656	12.5973	64.9547
--	--	11.6967	39.3779	--	--	11.66	32.9717	12.36	78.7386	12.43	108.393	12.36	78.7517	12.6084	64.9077
--	--	11.7	39.3768	--	--	11.6667	32.9716	12.37	75.6852	12.4305	108.393	12.37	70.5144	12.6196	64.864
--	--	11.7067	39.3749	--	--	11.6767	32.9715	12.38	61.8488	12.44	108.384	12.38	89.4479	12.6307	64.8233
--	--	11.7167	39.3721	--	--	11.68	32.9715	12.39	71.4294	12.4416	108.383	12.39	78.9712	12.6418	64.7854
--	--	11.72	39.3713	--	--	11.6867	32.9714	12.4	47.4314	12.45	108.376	12.4	72.6367	12.653	64.7502
--	--	11.7267	39.3697	--	--	11.6967	32.9714	12.41	42.6046	12.4527	108.374	12.41	58.9756	12.66	64.7292
--	--	11.7367	39.3674	--	--	11.7	32.9714	12.42	61.3888	12.46	108.369	12.42	48.8095	12.6641	64.7176
--	--	11.74	39.3667	--	--	11.7067	32.9713	12.43	56.1865	12.4639	108.366	12.43	31.2391	12.67	64.7011
--	--	11.7468	39.3653	--	--	11.7167	32.9712	12.44	58.8546	12.47	108.362	12.44	33.0727	12.6752	64.6872
--	--	11.7568	39.3634	--	--	11.72	32.9712	12.45	62.8171	12.475	108.359	12.45	28.1881	12.68	64.6748
--	--	11.76	39.3628	--	--	11.7267	32.9712	12.46	58.9611	12.48	108.356	12.46	19.6401	12.6863	64.659
--	--	11.7668	39.3617	--	--	11.7367	32.9712	12.47	78.3278	12.4861	108.353	12.47	31.9719	12.69	64.6502
--	--	11.7768	39.3601	--	--	11.74	32.9711	12.48	81.1512	12.49	108.351	12.48	43.6305	12.6974	64.6329
--	--	11.78	39.3596	--	--	11.7468	32.9711	12.49	74.7581	12.4972	108.347	12.49	56.9979	12.7	64.6272
--	--	11.7868	39.3587	--	--	11.7568	32.9711	12.5	86.1509	12.5	108.346	12.5	70.3911	12.7086	64.6088
--	--	11.7968	39.3574	--	--	11.76	32.9711	12.51	91.9386	12.5083	108.342	12.51	62.8399	12.71	64.6058
--	--	11.8	39.357	--	--	11.7668	32.971	12.52	89.5713	12.51	108.341	12.52	61.4891	12.7197	64.5863
--	--	11.8068	39.3562	--	--	11.7768	32.971	12.53	75.6572	12.5195	108.337	12.53	51.8409	12.72	64.5858
--	--	11.8168	39.3551	--	--	11.78	32.971	12.54	71.5811	12.52	108.337	12.54	63.4607	12.73	64.5671
--	--	11.82	39.3548	--	--	11.7868	32.971	12.55	80.7733	12.53	108.333	12.55	45.8514	12.7308	64.5656
--	--	11.8268	39.3541	--	--	11.7968	32.971	12.56	87.1307	12.5306	108.333	12.56	53.3937	12.74	64.5497
--	--	11.8368	39.3532	--	--	11.8	32.971	12.57	86.8474	12.54	108.33	12.57	40.9623	12.7419	64.5464
--	--	11.84	39.3529	--	--	11.8068	32.971	12.58	114.369	12.5417	108.329	12.58	38.6407	12.75	64.5335
--	--	11.8468	39.3524	--	--	11.8168	32.971	12.59	119.393	12.55	108.327	12.59	42.4807	12.7531	64.5287
--	--	11.8569	39.3517	--	--	11.82	32.971	12.6	135.64	12.5528	108.326	12.6	55.149	12.76	64.5183
--	--	11.86	39.3514	--	--	11.8268	32.971	12.61	104.186	12.56	108.324	12.61	45.4749	12.7642	64.5123
--	--	11.8669	39.351	--	--	11.8368	32.9709	12.62	96.3174	12.564	108.323	12.62	41.6129	12.77	64.5043
--	--	11.8769	39.3504	--	--	11.84	32.9709	12.63	107.697	12.57	108.322	12.63	51.8994	12.7753	64.4972
--	--	11.88	39.3502	--	--	11.8468	32.9709	12.64	99.5824	12.5751	108.321	12.64	43.4549	12.78	64.4912
--	--	11.8869	39.3499	--	--	11.8569	32.9709	12.65	102.302	12.58	108.32	12.65	57.34	12.7864	64.4833
--	--	11.8969	39.3494	--	--	11.86	32.9709	12.66	93.6308	12.5862	108.318	12.66	62.2509	12.79	64.479
--	--	11.9	39.3492	--	--	11.8669	32.9709	12.67	85.995	12.59	108.318	12.67	58.442	12.7975	64.4704
--	--	11.9069	39.3489	--	--	11.8769	32.9709	12.68	77.0129	12.5973	108.316	12.68	64.264	12.8	64.4677
--	--	11.9169	39.3485	--	--	11.88	32.9709	12.69	70.2443	12.6	108.316	12.69	77.3997	12.8087	64.4586
--	--	11.92	39.3484	--	--	11.8869	32.9709	12.7	80.7957	12.6084	108.314	12.7	99.1307	12.81	64.4572
--	--	11.9269	39.3481	--	--	11.8969	32.9709	12.71	81.8328	12.61	108.314	12.71	87.775	12.8198	64.4477
--	--	11.9369	39.3478	--	--	11.9	32.9709	12.72	106.028	12.6196	108.313	12.72	90.8139	12.82	64.4475
--	--	11.94	39.3477	--	--	11.9069	32.9709	12.73	103.169	12.62	108.313	12.73	86.1119	12.83	64.4384
--	--	11.9469	39.3475	--	--	11.9169	32.9709	12.74	116.762	12.63	108.311	12.74	82.8855	12.8309	64.4376
--	--	11.957	39.3472	--	--	11.92	32.9709	12.75	125.669	12.6307	108.311	12.75	88.8758	12.84	64.43
--	--	11.96	39.3471	--	--	11.9269	32.9709	12.76	129.852	12.64	108.31	12.76	83.3582	12.8421	64.4284
--	--	11.967	39.347	--	--	11.9369	32.9709	12.77	97.3494	12.6418	108.31	12.77	67.9121	12.85	64.4223
--	--	11.977	39.3468	--	--	11.94	32.9709	12.78	102.011	12.65	108.309	12.78	53.6957	12.8532	64.4199
--	--	11.98	39.3467	--	--	11.9469	32.9709	12.79	101.158	12.653	108.309	12.79	44.1265	12.86	64.415
--	--	11.987	39.3466	--	--	11.957	32.9709	12.8	104.59	12.66	108.308	12.8	32.5637	12.8643	64.4121
--	--	11.997	39.3464	--	--	11.96	32.9709	12.81	119.089	12.6641	108.308	12.81	41.9584	12.87	64.4084
--	--	12	39.3463	--	--	11.967	32.9709	12.82	120.05	12.67	108.307	12.82	39.3276	12.8754	64.405
--	--	12.007	39.3462	--	--	11.977	32.9709	12.83	125.44	12.6752	108.307	12.83	39.3503	12.88	64.4022
--	--	12.017	39.3461	--	--	11.98	32.9709	12.84	119.969	12.68	108.307	12.84	45.6383	12.8865	64.3984
--	--	12.02	39.346	--	--	11.987	32.9709	12.85	117.476	12.6863	108.306	12.85	57.1559	12.89	64.3965
--	--	12.027	39.346	--	--	11.997	32.9709	12.86	138.27	12.69	108.306	12.86	55.2369	12.8977	64.3924
--	--	12.037	39.3458	--	--	12	32.9709	12.87	126.548	12.6974	108.305	12.87	40.2309	12.9	64.3912
--	--	12.04	39.3458	--	--	12.007	32.9709	12.88	137.478	12.7	108.305	12.88	47.7357	12.9088	64.3869
--	--	12.0471	39.3457	--	--	12.017	32.9709	12.89	113.316	12.7086	108.305	12.89	50.8004	12.91	64.3863
--	--	12.0571	39.3456	--	--	12.02	32.9709	12.9	109.515	12.71	108.305	12.9	34.6812	12.9199	64.3818
--	--	12.06	39.3456	--	--	12.027	32.9709	12.91	95.035	12.7197	108.304	12.91	37.9272	12.92	64.3818
--	--	12.0671	39.3456	--	--	12.037	32.9709	12.92	87.4157	12.72	108.304	12.92	40.3058	12.93	64.3776
--	--	12.0771	39.3455	--	--	12.04	32.9709	12.93	72.5475	12.73	108.304	12.93	30.0117	12.931	64.3772
--	--	12.08	39.3455	--	--	12.0471	32.9709	12.94	55.0385	12.7308	108.304	12.94	20.7143	12.94	64.3738
--	--	12.0871	39.3454	--	--	12.0571	32.9709	12.95	34.0474	12.74	108.303	12.95	18.3034	12.9422	64.373
--	--	12.0971	39.3454	--	--	12.06	32.9709	12.96	32.8228	12.7419	108.303	12.96	19.8537	12.95	64.3702
--	--	12.1	39.3453	--	--	12.0671	32.9709	12.97	30.9251	12.7531	108.303	12.97	32.4716	12.9533	64.3691
--	--	12.1071	39.3453	--	--	12.0771	32.9709	12.98	34.6324	12.7642	108.303	12.98	35.86	12.96	64.367
--	--	12.1171	39.3453	--	--	12.08	32.9709	12.99	25.0973	12.7753	108.302	12.99	37.8115	12.9644	64.3656
--	--	12.12	39.3452	--	--	12.0871	32.9709	13	25.0378	12.7864	108.302	13	49.9763	12.97	64.3639
--	--	12.1271	39.3452	--	--	12.0971	32.9709	13.01	39.2691	12.7975	108.302	13.01	43.8115	12.9755	64.3624
--	--	12.1371	39.3452	--	--	12.1	32.9709	13.02	63.7267	12.8087	108.302	13.02	32.7278	12.98	64.3612
--	--	12.14	39.3452	--	--	12.1071	32.9709	13.03	75.395	12.8198	108.302	13.03	43.9347	12.9866	64.3594
--	--	12.1471	39.3451	--	--	12.1171	32.9709	13.04	90.5584	12.8309	108.301	13.04	62.7754	12.99	64.3586
--	--	12.1572	39.3451	--	--	12.12	32.9709	13.05	99.8189	12.8421	108.301	13.05	57.1076	12.9978	64.3568
--	--	12.16	39.3451	--	--	12.1271	32.9709	13.06	120.018	12.8532	108.301	13.06	38.5987	13	64.3563
--	--	12.1672	39.3451	--	--	12.1371	32.9709	13.07	120.8	12.8643	108.301	13.07	45.8757	13.0089	64.3543
--	--	12.1772	39.3451	--	--	12.14	32.9709	13.08	128.494	12.8754	108.301	13.08	46.4472	13.01	64.3541
--	--	12.18	39.3451	--	--	12.1471	32.9709	13.09	127.619	12.8865	108.301	13.09	45.7761	13.02	64.3521
--	--	12.1872	39.345	--	--	12.1572	32.9709	13.1	113.993	12.8977	108.301	13.1	48.5483	13.02	64.3521
--	--	12.1972	39.345	--	--	12.16	32.9709	13.11	98.6071	12.9088	108.301	13.11	60.304	13.03	64.3503
--	--	12.2	39.345	--	--	12.1672	32.9709	13.12	92.3859	12.9199	108.301	13.12	91.3991	13.0312	64.3501
--	--	12.2072	39.345	--	--	12.1772	32.9709	13.13	84.8831	12.931	108.301	13.13	109.692	13.04	64.3486
--	--	12.2172	39.345	--	--	12.18	32.9709	13.14	70.9339	12.9422	108.301	13.14	118.25	13.0423	64.3482
--	--	12.22	39.345	--	--	12.1872	32.9709	13.15	48.7519	12.9533	108.301	13.15	119.301	13.05	64.3471
--	--	12.2272	39.345	--	--	12.1972	32.9709	13.16	52.9511	12.9644	108.301	13.16	110.332	13.0534	64.3466
--	--	12.2372	39.3449	--	--	12.2	32.9709	13.17	57.8105	12.9755	108.301	13.17	104.91	13.06	64.3456
--	--	12.24	39.3449	--	--	12.2072	32.9709	13.18	63.6019	12.9866	108.301	13.18	96.5114	13.0645	64.345
--	--	12.2472	39.3449	--	--	12.2172	32.9709	13.19	62.0537	12.9978	108.301	13.19	104.733	13.07	64.3444
--	--	12.2573	39.3449	--	--	12.22	32.9709	13.2	57.3599	13.0089	108.301	13.2	93.098	13.0756	64.3437
--	--	12.26	39.3449	--	--	12.2272	32.9709	13.21	58.0123	13.02	108.301	13.21	94.9252	13.08	64.3432
--	--	12.2673	39.3449	--	--	12.2372	32.9709	13.22	73.0462	13.0312	108.301	13.22	91.8852	13.0868	64.3424
--	--	12.2773	39.3449	--	--	12.24	32.9709	13.23	65.6729	13.0423	108.301	13.23	94.4762	13.09	64.3421
--	--	12.28	39.3449	--	--	12.2472	32.9709	13.24	73.2506	13.0534	108.301	13.24	96.4199	13.0979	64.3413
--	--	12.2873	39.3449	--	--	12.2573	32.9709	13.25	81.4757	13.0645	108.301	13.25	92.6938	13.1	64.3411
--	--	12.2973	39.3449	--	--	12.26	32.9709	13.26	78.6071	13.0756	108.301	13.26	75.624	13.109	64.3403
--	--	12.3	39.3449	--	--	12.2673	32.9709	13.27	86.2108	13.0868	108.301	13.27	68.5308	13.11	64.3402
--	--	12.3073	39.3449	--	--	12.2773	32.9709	13.28	81.7112	13.0979	108.301	13.28	69.1914	13.12	64.3393
--	--	12.3173	39.3449	--	--	12.28	32.9709	13.29	87.2566	13.109	108.301	13.29	50.7717	13.1201	64.3393
--	--	12.32	39.3449	--	--	12.2873	32.9709	13.3	92.7762	13.1201	108.301	13.3	42.6634	13.13	64.3386
--	--	12.3273	39.3449	--	--	12.2973	32.9709	13.31	95.7586	13.1313	108.301	13.31	37.1456	13.1313	64.3385
--	--	12.3373	39.3449	--	--	12.3	32.9709	13.32	108.424	13.1424	108.301	13.32	15.6282	13.1424	64.3377
--	--	12.34	39.3449	--	--	12.3073	32.9709	13.33	114.914	13.1535	108.301	13.33	25.3075	13.1535	64.337
--	--	12.3474	39.3449	--	--	12.3173	32.9709	13.34	131.287	13.1646	108.301	13.34	24.9935	13.1646	64.3364
--	--	12.3574	39.3449	--	--	12.32	32.9709	13.35	128.53	13.1758	108.301	13.35	29.5596	13.1758	64.3358
--	--	12.36	39.3449	--	--	12.3273	32.9709	13.36	129.579	13.1869	108.301	13.36	42.1126	13.1869	64.3354
--	--	12.3674	39.3449	--	--	12.3373	32.9709	13.37	140.867	13.198	108.301	13.37	42.7436	13.198	64.3349
--	--	12.3774	39.3449	--	--	12.34	32.9709	13.38	145.967	13.2091	108.301	13.38	52.2028	13.2091	64.3345
--	--	12.38	39.3449	--	--	12.3474	32.9709	13.39	143.366	13.2202	108.301	13.39	55.6686	13.2202	64.3341
--	--	12.3874	39.3449	--	--	12.3574	32.9709	13.4	146.084	13.2314	108.301	13.4	52.4291	13.2314	64.3338
--	--	12.3974	39.3449	--	--	12.36	32.9709	13.41	142.266	13.2425	108.301	13.41	38.7304	13.2425	64.3335
--	--	12.4	39.3449	--	--	12.3674	32.9709	13.42	137.762	13.2536	108.301	13.42	34.4812	13.2536	64.3332
--	--	12.4074	39.3449	--	--	12.3774	32.9709	13.43	137.166	13.2647	108.301	13.43	41.222	13.2647	64.333
--	--	12.4174	39.3449	--	--	12.38	32.9709	13.44	126.28	13.2759	108.301	13.44	55.7297	13.2759	64.3328
--	--	12.42	39.3449	--	--	12.3874	32.9709	13.45	109.944	13.287	108.301	13.45	76.7355	13.287	64.3325
--	--	12.4274	39.3449	--	--	12.3974	32.9709	13.46	100.754	13.2981	108.301	13.46	85.897	13.2981	64.3324
--	--	12.4374	39.3449	--	--	12.4	32.9709	13.47	77.7124	13.3092	108.301	13.47	99.4079	13.3092	64.3322
--	--	12.44	39.3449	--	--	12.4074	32.9709	13.48	79.4213	13.3204	108.301	13.48	103.43	13.3204	64.3321
--	--	12.4474	39.3449	--	--	12.4174	32.9709	13.49	69.946	13.3315	108.301	13.49	93.7833	13.3315	64.332
--	--	12.4575	39.3449	--	--	12.42	32.9709	13.5	70.8006	13.3426	108.301	13.5	87.8513	13.3426	64.3318
--	--	12.46	39.3449	--	--	12.4274	32.9709	13.51	55.4485	13.3537	108.301	13.51	81.2591	13.3537	64.3317
--	--	12.4675	39.3449	--	--	12.4374	32.9709	13.52	53.3905	13.3649	108.301	13.52	76.8028	13.3649	64.3316
--	--	12.4775	39.3449	--	--	12.44	32.9709	13.53	66.5296	13.376	108.301	13.53	51.9457	13.376	64.3316
--	--	12.48	39.3449	--	--	12.4474	32.9709	13.54	71.7336	13.3871	108.301	13.54	54.3242	13.3871	64.3315
--	--	12.4875	39.3449	--	--	12.4575	32.9709	13.55	95.7462	13.3982	108.301	13.55	45.169	13.3982	64.3314
--	--	12.4975	39.3449	--	--	12.46	32.9709	13.56	94.8533	13.4093	108.301	13.56	38.7839	13.4093	64.3314
--	--	12.5	39.3449	--	--	12.4675	32.9709	13.57	106.84	13.4205	108.301	13.57	29.1368	13.4205	64.3313
--	--	12.5075	39.3449	--	--	12.4775	32.9709	13.58	111.85	13.4316	108.301	13.58	46.8779	13.4316	64.3313
--	--	12.5175	39.3449	--	--	12.48	32.9709	13.59	106.996	13.4427	108.301	13.59	65.9887	13.4427	64.3312
--	--	12.52	39.3449	--	--	12.4875	32.9709	13.6	116.977	13.4538	108.301	13.6	89.0217	13.4538	64.3312
--	--	12.5275	39.3449	--	--	12.4975	32.9709	13.61	100.032	13.465	108.301	13.61	96.5341	13.465	64.3312
--	--	12.5375	39.3449	--	--	12.5	32.9709	13.62	101.029	13.4761	108.301	13.62	93.3283	13.4761	64.3311
--	--	12.54	39.3449	--	--	12.5075	32.9709	13.63	103.256	13.4872	108.301	13.63	108.193	13.4872	64.3311
--	--	12.5475	39.3449	--	--	12.5175	32.9709	13.64	105.806	13.4983	108.301	13.64	85.5834	13.4983	64.3311
--	--	12.5576	39.3449	--	--	12.52	32.9709	13.65	89.5868	13.5094	108.301	13.65	63.6338	13.5094	64.3311
--	--	12.56	39.3449	--	--	12.5275	32.9709	13.66	90.6485	13.5206	108.301	13.66	63.3535	13.5206	64.3311
--	--	12.5676	39.3449	--	--	12.5375	32.9709	13.67	93.9885	13.5317	108.301	13.67	69.1701	13.5317	64.3311
--	--	12.5776	39.3449	--	--	12.54	32.9709	13.68	88.9921	13.5428	108.301	13.68	71.9188	13.5428	64.331
--	--	12.58	39.3449	--	--	12.5475	32.9709	13.69	93.1734	13.554	108.301	13.69	70.9654	13.554	64.331
--	--	12.5876	39.3449	--	--	12.5576	32.9709	13.7	90.2093	13.5651	108.301	13.7	70.4003	13.5651	64.331
--	--	12.5976	39.3449	--	--	12.56	32.9709	13.71	96.19	13.5762	108.301	13.71	81.3042	13.5762	64.331
--	--	12.6	39.3449	--	--	12.5676	32.9709	13.72	99.3746	13.5873	108.301	13.72	79.3023	13.5873	64.331
--	--	12.6076	39.3449	--	--	12.5776	32.9709	13.73	111.711	13.5984	108.301	13.73	76.7178	13.5984	64.331
--	--	12.6176	39.3449	--	--	12.58	32.9709	13.74	117.795	13.6096	108.301	13.74	92.4371	13.6096	64.331
--	--	12.62	39.3449	--	--	12.5876	32.9709	13.75	136.798	13.6207	108.301	13.75	94.7069	13.6207	64.331
--	--	12.6276	39.3449	--	--	12.5976	32.9709	13.76	142.313	13.6318	108.301	13.76	95.5786	13.6318	64.331
--	--	12.6376	39.3449	--	--	12.6	32.9709	13.77	144.682	13.6429	108.301	13.77	82.7161	13.6429	64.331
--	--	12.64	39.3449	--	--	12.6076	32.9709	13.78	144.54	13.6541	108.301	13.78	83.9115	13.6541	64.331
--	--	12.6477	39.3449	--	--	12.6176	32.9709	13.79	155.271	13.6652	108.301	13.79	88.5372	13.6652	64.331
--	--	12.6577	39.3449	--	--	12.62	32.9709	13.8	138.884	13.6763	108.301	13.8	74.0825	13.6763	64.331
--	--	12.66	39.3449	--	--	12.64	32.9709	13.81	122.538	13.6874	108.301	13.81	82.1385	13.6874	64.331
--	--	12.6677	39.3449	--	--	12.66	32.9709	13.82	131.799	13.6985	108.301	13.82	75.6836	13.6985	64.331
--	--	12.68	39.3449	--	--	12.68	32.9709	13.83	135.533	13.7097	108.301	13.83	72.5167	13.7097	64.331
--	--	12.7	39.3449	--	--	12.7	32.9709	13.84	105.443	13.7208	108.301	13.84	74.0548	13.7208	64.3309
--	--	12.72	39.3449	--	--	12.72	32.9709	13.85	91.7402	13.7319	108.301	13.85	63.8106	13.7319	64.3309
--	--	12.74	39.3449	--	--	12.74	32.9709	13.86	89.403	13.7431	108.301	13.86	46.3044	13.7431	64.3309
--	--	12.76	39.3449	--	--	12.76	32.9709	13.87	96.5543	13.7542	108.301	13.87	48.28	13.7542	64.3309
--	--	12.78	39.3449	--	--	12.78	32.9709	13.88	96.5083	13.7653	108.301	13.88	39.0454	13.7653	64.3309
--	--	12.8	39.3449	--	--	12.8	32.9709	13.89	92.5142	13.7764	108.301	13.89	42.3672	13.7764	64.3309
--	--	12.82	39.3449	--	--	12.82	32.9709	13.9	93.3097	13.7875	108.301	13.9	57.7534	13.7875	64.3309
--	--	12.84	39.3449	--	--	12.84	32.9709	13.91	97.872	13.7987	108.301	13.91	56.7517	13.7987	64.3309
--	--	12.86	39.3449	--	--	12.86	32.9709	13.92	73.3606	13.8098	108.301	13.92	60.0087	13.8098	64.3309
--	--	12.88	39.3449	--	--	12.88	32.9709	13.93	70.0267	13.8209	108.301	13.93	63.8871	13.8209	64.3309
--	--	12.9	39.3449	--	--	12.9	32.9709	13.94	55.5086	13.832	108.301	13.94	72.4385	13.832	64.3309
--	--	12.92	39.3449	--	--	12.92	32.9709	13.95	65.3394	13.8432	108.301	13.95	83.566	13.8432	64.3309
--	--	12.94	39.3449	--	--	12.94	32.9709	13.96	64.7887	13.8543	108.301	13.96	67.5872	13.8543	64.3309
--	--	12.96	39.3449	--	--	12.96	32.9709	13.97	76.0045	13.8654	108.301	13.97	69.9123	13.8654	64.3309
--	--	12.98	39.3449	--	--	12.98	32.9709	13.98	115.699	13.8765	108.301	13.98	50.2832	13.8765	64.3309
--	--	13	39.3449	--	--	13	32.9709	13.99	115.536	13.8877	108.301	13.99	37.5536	13.8877	64.3309
--	--	13.02	39.3449	--	--	13.02	32.9709	14	107.219	13.8988	108.301	14	32.9791	13.8988	64.3309
--	--	13.04	39.3449	--	--	13.04	32.9709	14.01	127.328	13.9099	108.301	14.01	27.5244	13.9099	64.3309
--	--	13.06	39.3449	--	--	13.06	32.9709	14.02	138.388	13.921	108.301	14.02	23.3512	13.921	64.3309
--	--	13.08	39.3449	--	--	13.08	32.9709	14.03	135.986	13.9322	108.301	14.03	35.4365	13.9322	64.3309
--	--	13.1	39.3449	--	--	13.1	32.9709	14.04	133.468	13.9433	108.301	14.04	34.1759	13.9433	64.3309
--	--	13.12	39.3449	--	--	13.12	32.9709	14.05	126.263	13.9544	108.301	14.05	65.5747	13.9544	64.3309
--	--	13.14	39.3449	--	--	13.14	32.9709	14.06	133.764	13.9655	108.301	14.06	81.1939	13.9655	64.3309
--	--	13.16	39.3449	--	--	13.16	32.9709	14.07	132.566	13.9766	108.301	14.07	84.5433	13.9766	64.3309
--	--	13.18	39.3449	--	--	13.18	32.9709	14.08	132.934	13.9878	108.301	14.08	100.296	13.9878	64.3309
--	--	13.2	39.3449	--	--	13.2	32.9709	14.09	134.377	13.9989	108.301	14.09	104.373	13.9989	64.3309
--	--	13.22	39.3449	--	--	13.22	32.9709	14.1	136.752	14.01	108.301	14.1	104.255	14.01	64.3309
--	--	13.24	39.3449	--	--	13.24	32.9709	14.11	145.21	14.0211	108.301	14.11	105.108	14.0211	64.3309
--	--	13.26	39.3449	--	--	13.26	32.9709	14.12	157.041	14.0323	108.301	14.12	93.1595	14.0323	64.3309
--	--	13.28	39.3449	--	--	13.28	32.9709	14.13	153.27	14.0434	108.301	14.13	100.382	14.0434	64.3309
--	--	13.3	39.3449	--	--	13.3	32.9709	14.14	149.266	14.0545	108.301	14.14	82.4134	14.0545	64.3309
--	--	13.32	39.3449	--	--	13.32	32.9709	14.15	159.863	14.0656	108.301	14.15	75.1505	14.0656	64.3309
--	--	13.34	39.3449	--	--	13.34	32.9709	14.16	164.7	14.0768	108.301	14.16	73.4925	14.0768	64.3309
--	--	13.36	39.3449	--	--	13.36	32.9709	14.17	175.945	14.0879	108.301	14.17	90.6173	14.0879	64.3309
--	--	13.38	39.3449	--	--	13.38	32.9709	14.18	177.105	14.099	108.301	14.18	88.9302	14.099	64.3309
--	--	13.4	39.3449	--	--	13.4	32.9709	14.19	162.564	14.1101	108.301	14.19	84.8474	14.1101	64.3309
--	--	13.42	39.3449	--	--	13.42	32.9709	14.2	166.521	14.1212	108.301	14.2	70.5902	14.1212	64.3309
--	--	13.44	39.3449	--	--	13.44	32.9709	14.21	156.562	14.1324	108.301	14.21	98.6231	14.1324	64.3309
--	--	13.46	39.3449	--	--	13.46	32.9709	14.22	152.843	14.1435	108.301	14.22	101.595	14.1435	64.3309
--	--	13.48	39.3449	--	--	13.48	32.9709	14.23	130.496	14.1546	108.301	14.23	107.027	14.1546	64.3309
--	--	13.5	39.3449	--	--	13.5	32.9709	14.24	117.961	14.1657	108.301	14.24	98.5817	14.1657	64.3309
--	--	13.52	39.3449	--	--	13.52	32.9709	14.25	110.384	14.1769	108.301	14.25	102.783	14.1769	64.3309
--	--	13.54	39.3449	--	--	13.54	32.9709	14.26	97.8624	14.188	108.301	14.26	108.616	14.188	64.3309
--	--	13.56	39.3449	--	--	13.56	32.9709	14.27	102.583	14.1991	108.301	14.27	94.0872	14.1991	64.3309
--	--	13.58	39.3449	--	--	13.58	32.9709	14.28	101.672	14.2102	108.301	14.28	99.2599	14.2102	64.3309
--	--	13.6	39.3449	--	--	13.6	32.9709	14.29	89.9273	14.2214	108.301	14.29	83.6047	14.2214	64.3309
--	--	13.62	39.3449	--	--	13.62	32.9709	14.3	91.9682	14.2325	108.301	14.3	77.386	14.2325	64.3309
--	--	13.64	39.3449	--	--	13.64	32.9709	14.31	121.996	14.2436	108.301	14.31	63.7372	14.2436	64.3309
--	--	13.66	39.3449	--	--	13.66	32.9709	14.32	128.308	14.2547	108.301	14.32	58.6706	14.2547	64.3309
--	--	13.68	39.3449	--	--	13.68	32.9709	14.33	136.239	14.2659	108.301	14.33	66.8076	14.2659	64.3309
--	--	13.7	39.3449	--	--	13.7	32.9709	14.34	144.442	14.277	108.301	14.34	43.5409	14.277	64.3309
--	--	13.72	39.3449	--	--	13.72	32.9709	14.35	156.618	14.2881	108.301	14.35	27.2772	14.2881	64.3309
--	--	13.74	39.3449	--	--	13.74	32.9709	14.36	153.261	14.2992	108.301	14.36	7.98446	14.2992	64.3309
--	--	13.76	39.3449	--	--	13.76	32.9709	14.37	140.804	14.3103	108.301	14.37	15.9532	14.3103	64.3309
--	--	13.78	39.3449	--	--	13.78	32.9709	14.38	121.732	14.3215	108.301	14.38	10.1611	14.3215	64.3309
--	--	13.8	39.3449	--	--	13.8	32.9709	14.39	120.55	14.3326	108.301	14.39	22.2162	14.3326	64.3309
--	--	13.82	39.3449	--	--	13.82	32.9709	14.4	112.429	14.3437	108.301	14.4	31.9543	14.3437	64.3309
--	--	13.84	39.3449	--	--	13.84	32.9709	14.41	129.24	14.3548	108.301	14.41	53.3166	14.3548	64.3309
--	--	13.86	39.3449	--	--	13.86	32.9709	14.42	136.161	14.366	108.301	14.42	52.6601	14.366	64.3309
--	--	13.88	39.3449	--	--	13.88	32.9709	14.43	153.49	14.3771	108.301	14.43	66.1133	14.3771	64.3309
--	--	13.9	39.3449	--	--	13.9	32.9709	14.44	142.314	14.3882	108.301	14.44	78.5179	14.3882	64.3309
--	--	13.92	39.3449	--	--	13.92	32.9709	14.45	142.271	14.3993	108.301	14.45	76.0362	14.3993	64.3309
--	--	13.94	39.3449	--	--	13.94	32.9709	14.46	142.785	14.4105	108.301	14.46	73.9557	14.4105	64.3309
--	--	13.96	39.3449	--	--	13.96	32.9709	14.47	134.897	14.4216	108.301	14.47	60.251	14.4216	64.3309
--	--	13.98	39.3449	--	--	13.98	32.9709	14.48	129.029	14.4327	108.301	14.48	60.5523	14.4327	64.3309
--	--	14	39.3449	--	--	14	32.9709	14.49	124.967	14.4438	108.301	14.49	56.5432	14.4438	64.3309
--	--	14.02	39.3449	--	--	14.02	32.9709	14.5	125.208	14.455	108.301	14.5	48.0292	14.455	64.3309
--	--	14.04	39.3449	--	--	14.04	32.9709	14.51	127.767	14.4661	108.301	14.51	48.4471	14.4661	64.3309
--	--	14.06	39.3449	--	--	14.06	32.9709	14.52	100.826	14.4772	108.301	14.52	56.7353	14.4772	64.3309
--	--	14.08	39.3449	--	--	14.08	32.9709	14.53	110.828	14.4883	108.301	14.53	67.7549	14.4883	64.3309
--	--	14.1	39.3449	--	--	14.1	32.9709	14.54	110.254	14.4994	108.301	14.54	78.8263	14.4994	64.3309
--	--	14.12	39.3449	--	--	14.12	32.9709	14.55	112.153	14.5106	108.301	14.55	72.1116	14.5106	64.3309
--	--	14.14	39.3449	--	--	14.14	32.9709	14.56	103.58	14.5217	108.301	14.56	60.4133	14.5217	64.3309
--	--	14.16	39.3449	--	--	14.16	32.9709	14.57	132.339	14.5328	108.301	14.57	46.5662	14.5328	64.3309
--	--	14.18	39.3449	--	--	14.18	32.9709	14.58	155.57	14.5439	108.301	14.58	48.1211	14.5439	64.3309
--	--	14.2	39.3449	--	--	14.2	32.9709	14.59	166.129	14.5551	108.301	14.59	59.7694	14.5551	64.3309
--	--	14.22	39.3449	--	--	14.22	32.9709	14.6	163.458	14.5662	108.301	14.6	38.5125	14.5662	64.3309
--	--	14.24	39.3449	--	--	14.24	32.9709	14.61	157.798	14.5773	108.301	14.61	32.2325	14.5773	64.3309
--	--	14.26	39.3449	--	--	14.26	32.9709	14.62	148.577	14.5884	108.301	14.62	36.813	14.5884	64.3309
--	--	14.28	39.3449	--	--	14.28	32.9709	14.63	136.742	14.5996	108.301	14.63	60.7588	14.5996	64.3309
--	--	14.3	39.3449	--	--	14.3	32.9709	14.64	119.12	14.6107	108.301	14.64	83.3454	14.6107	64.3309
--	--	14.32	39.3449	--	--	14.32	32.9709	14.65	104.683	14.6218	108.301	14.65	85.3629	14.6218	64.3309
--	--	14.34	39.3449	--	--	14.34	32.9709	14.66	105.96	14.6329	108.301	14.66	100.209	14.6329	64.3309
--	--	14.36	39.3449	--	--	14.36	32.9709	14.67	109.503	14.6441	108.301	14.67	131.067	14.6441	64.3309
--	--	14.38	39.3449	--	--	14.38	32.9709	14.68	116.903	14.6552	108.301	14.68	150.637	14.6552	64.3309
--	--	14.4	39.3449	--	--	14.4	32.9709	14.69	120.744	14.6663	108.301	14.69	158.571	14.6663	64.3309
--	--	14.42	39.3449	--	--	14.42	32.9709	14.7	114.578	14.6774	108.301	14.7	152.032	14.6774	64.3309
--	--	14.44	39.3449	--	--	14.44	32.9709	14.71	103.545	14.6885	108.301	14.71	136.923	14.6885	64.3309
--	--	14.46	39.3449	--	--	14.46	32.9709	14.72	102.726	14.6997	108.301	14.72	123.99	14.6997	64.3309
--	--	14.48	39.3449	--	--	14.48	32.9709	14.73	124.729	14.7108	108.301	14.73	105.878	14.7108	64.3309
--	--	14.5	39.3449	--	--	14.5	32.9709	14.74	118.033	14.7219	108.301	14.74	100.22	14.7219	64.3309
--	--	14.52	39.3449	--	--	14.52	32.9709	14.75	99.7383	14.733	108.301	14.75	104.2	14.733	64.3309
--	--	14.54	39.3449	--	--	14.54	32.9709	14.76	89.5732	14.7442	108.301	14.76	76.5138	14.7442	64.3309
--	--	14.56	39.3449	--	--	14.56	32.9709	14.77	79.9906	14.7553	108.301	14.77	67.7399	14.7553	64.3309
--	--	14.58	39.3449	--	--	14.58	32.9709	14.78	76.9322	14.7664	108.301	14.78	66.2021	14.7664	64.3309
--	--	14.6	39.3449	--	--	14.6	32.9709	14.79	72.0874	14.7775	108.301	14.79	53.8554	14.7775	64.3309
--	--	14.62	39.3449	--	--	14.62	32.9709	14.8	64.3559	14.7887	108.301	14.8	39.2625	14.7887	64.3309
--	--	14.64	39.3449	--	--	14.64	32.9709	14.81	83.0444	14.7998	108.301	14.81	37.7984	14.7998	64.3309
--	--	14.66	39.3449	--	--	14.66	32.9709	14.82	109.681	14.8109	108.301	14.82	54.1073	14.8109	64.3309
--	--	14.68	39.3449	--	--	14.68	32.9709	14.83	119.956	14.822	108.301	14.83	74.9986	14.822	64.3309
--	--	14.7	39.3449	--	--	14.7	32.9709	14.84	141.311	14.8331	108.301	14.84	80.2657	14.8331	64.3309
--	--	14.72	39.3449	--	--	14.72	32.9709	14.85	129.696	14.8443	108.301	14.85	102.193	14.8443	64.3309
--	--	14.74	39.3449	--	--	14.74	32.9709	14.86	143.116	14.8554	108.301	14.86	102.321	14.8554	64.3309
--	--	14.76	39.3449	--	--	14.76	32.9709	14.87	142.892	14.8665	108.301	14.87	99.9712	14.8665	64.3309
--	--	14.78	39.3449	--	--	14.78	32.9709	14.88	149.711	14.8776	108.301	14.88	79.4465	14.8776	64.3309
--	--	14.8	39.3449	--	--	14.8	32.9709	14.89	148.749	14.8888	108.301	14.89	51.0125	14.8888	64.3309
--	--	14.82	39.3449	--	--	14.82	32.9709	14.9	139.011	14.8999	108.301	14.9	57.2185	14.8999	64.3309
--	--	14.84	39.3449	--	--	14.84	32.9709	14.91	141.027	14.911	108.301	14.91	59.9812	14.911	64.3309
--	--	14.86	39.3449	--	--	14.86	32.9709	14.92	142.448	14.9221	108.301	14.92	40.971	14.9221	64.3309
--	--	14.88	39.3449	--	--	14.88	32.9709	14.93	142.17	14.9333	108.301	14.93	36.8029	14.9333	64.3309
--	--	14.9	39.3449	--	--	14.9	32.9709	14.94	141.697	14.9444	108.301	14.94	34.4104	14.9444	64.3309
--	--	14.92	39.3449	--	--	14.92	32.9709	14.95	141.029	14.9555	108.301	14.95	33.7934	14.9555	64.3309
--	--	14.94	39.3449	--	--	14.94	32.9709	14.96	140.166	14.9666	108.301	14.96	34.9521	14.9666	64.3309
--	--	14.96	39.3449	--	--	14.96	32.9709	14.97	139.108	14.9778	108.301	14.97	37.8863	14.9778	64.3309
--	--	14.98	39.3449	--	--	14.98	32.9709	14.98	137.854	14.9889	108.301	14.98	42.5961	14.9889	64.3309
--	--	15	39.3449	--	--	15	32.9709	14.99	136.405	15	108.301	14.99	49.0815	15	64.3309
--	--	--	--	--	--	--	--	15	134.761	--	--	15	57.3424

## Sheet: Fig.2s
GOm		GOm Fitting		f=0.72
Azimuthal angle	Intensity	Azimuthal angle	Intensity
(°)	(a.u.)	(°)	(a.u.)
0.13184	5.57985	0.24407	6.22422
0.21973	5.53978	0.4442	6.22422
0.30762	5.58162	0.64432	6.22422
0.39551	5.33104	0.84445	6.22422
0.4834	5.19419	1.04457	6.22422
0.57129	5.3107	1.2447	6.22422
0.65918	5.21451	1.44482	6.22422
0.74707	5.14954	1.64495	6.22422
0.83496	5.13675	1.84507	6.22422
0.92285	5.32209	2.0452	6.22422
1.01074	5.36339	2.24532	6.22422
1.09863	5.29603	2.44545	6.22422
1.18652	5.19928	2.64557	6.22422
1.27441	5.1997	2.8457	6.22422
1.3623	5.30796	3.04582	6.22422
1.4502	5.31527	3.24594	6.22422
1.53809	5.27461	3.44607	6.22422
1.62598	5.47742	3.64619	6.22422
1.71387	5.60515	3.84632	6.22422
1.80176	5.54762	4.04644	6.22422
1.88965	5.36638	4.24657	6.22422
1.97754	5.09128	4.44669	6.22422
2.06543	5.03591	4.64682	6.22422
2.15332	4.99415	4.84694	6.22422
2.24121	4.84788	5.04707	6.22422
2.3291	4.75177	5.24719	6.22422
2.41699	4.66883	5.44732	6.22422
2.50488	4.74378	5.64744	6.22422
2.59277	4.82882	5.84757	6.22422
2.68066	4.73866	6.04769	6.22422
2.76855	4.61434	6.24782	6.22422
2.85645	4.50882	6.44794	6.22422
2.94434	4.4345	6.64806	6.22422
3.03223	4.08365	6.84819	6.22422
3.12012	3.79659	7.04831	6.22422
3.20801	3.62266	7.24844	6.22422
3.2959	3.42446	7.44856	6.22422
3.38379	3.27382	7.64869	6.22422
3.47168	3.06187	7.84881	6.22422
3.55957	2.8982	8.04894	6.22422
3.64746	2.73017	8.24906	6.22422
3.73535	2.55454	8.44919	6.22422
3.82324	2.4334	8.64931	6.22422
3.91113	2.35435	8.84944	6.22422
3.99902	2.21708	9.04956	6.22422
4.08691	2.0228	9.24969	6.22422
4.1748	1.94696	9.44981	6.22422
4.26269	1.92943	9.64993	6.22422
4.35059	1.82694	9.85006	6.22422
4.43848	1.7269	10.0502	6.22422
4.52637	1.62938	10.2503	6.22422
4.61426	1.57933	10.4504	6.22422
4.70215	1.50553	10.6506	6.22422
4.79004	1.41136	10.8507	6.22422
4.87793	1.35988	11.0508	6.22422
4.96582	1.35487	11.2509	6.22422
5.05371	1.30043	11.4511	6.22422
5.1416	1.25227	11.6512	6.22423
5.22949	1.22712	11.8513	6.22423
5.31738	1.22454	12.0514	6.22423
5.40527	1.25702	12.2516	6.22423
5.49316	1.26658	12.4517	6.22423
5.58105	1.28392	12.6518	6.22423
5.66894	1.28375	12.8519	6.22423
5.75684	1.24226	13.052	6.22423
5.84473	1.20764	13.2522	6.22423
5.93262	1.2507	13.4523	6.22423
6.02051	1.2399	13.6524	6.22423
6.1084	1.24571	13.8526	6.22423
6.19629	1.27477	14.0527	6.22423
6.28418	1.29514	14.2528	6.22423
6.37207	1.2787	14.4529	6.22424
6.45996	1.22905	14.6531	6.22424
6.54785	1.18122	14.8532	6.22424
6.63574	1.16777	15.0533	6.22424
6.72363	1.17268	15.2534	6.22424
6.81152	1.27522	15.4535	6.22424
6.89941	1.33836	15.6537	6.22424
6.9873	1.33015	15.8538	6.22425
7.07519	1.25182	16.0539	6.22425
7.16309	1.18078	16.254	6.22425
7.25098	1.16596	16.4542	6.22425
7.33887	1.21056	16.6543	6.22425
7.42676	1.30175	16.8544	6.22426
7.51465	1.31786	17.0545	6.22426
7.60254	1.32854	17.2547	6.22426
7.69043	1.36759	17.4548	6.22427
7.77832	1.37003	17.6549	6.22427
7.86621	1.39552	17.855	6.22427
7.9541	1.39165	18.0552	6.22428
8.04199	1.33225	18.2553	6.22428
8.12988	1.30384	18.4554	6.22429
8.21777	1.28191	18.6556	6.22429
8.30566	1.30241	18.8557	6.2243
8.39355	1.34432	19.0558	6.2243
8.48144	1.41237	19.2559	6.22431
8.56934	1.42097	19.456	6.22431
8.65723	1.40593	19.6562	6.22432
8.74512	1.38499	19.8563	6.22433
8.83301	1.36584	20.0564	6.22434
8.9209	1.4174	20.2565	6.22435
9.00879	1.52049	20.4567	6.22435
9.09668	1.58657	20.6568	6.22436
9.18457	1.5812	20.8569	6.22437
9.27246	1.61821	21.057	6.22439
9.36035	1.58397	21.2572	6.2244
9.44824	1.49956	21.4573	6.22441
9.53613	1.47098	21.6574	6.22442
9.62402	1.50343	21.8575	6.22444
9.71191	1.48056	22.0577	6.22445
9.7998	1.46668	22.2578	6.22447
9.88769	1.46306	22.4579	6.22449
9.97559	1.47618	22.658	6.22451
10.0635	1.47988	22.8582	6.22453
10.1514	1.45546	23.0583	6.22455
10.2393	1.43512	23.2584	6.22457
10.3271	1.41319	23.4585	6.2246
10.415	1.47331	23.6587	6.22462
10.5029	1.52883	23.8588	6.22465
10.5908	1.55475	24.0589	6.22468
10.6787	1.59467	24.259	6.22471
10.7666	1.5808	24.4592	6.22475
10.8545	1.63991	24.6593	6.22478
10.9424	1.65208	24.8594	6.22482
11.0303	1.68814	25.0595	6.22486
11.1182	1.65995	25.2597	6.22491
11.206	1.62913	25.4598	6.22495
11.294	1.58733	25.6599	6.225
11.3818	1.64865	25.86	6.22505
11.4697	1.71103	26.0602	6.22511
11.5576	1.71554	26.2603	6.22517
11.6455	1.74452	26.4604	6.22523
11.7334	1.74907	26.6605	6.2253
11.8213	1.7586	26.8607	6.22537
11.9092	1.77089	27.0608	6.22545
11.9971	1.75036	27.2609	6.22553
12.085	1.73182	27.461	6.22562
12.1729	1.69954	27.6612	6.22571
12.2607	1.72784	27.8613	6.22581
12.3486	1.7203	28.0614	6.22591
12.4365	1.66344	28.2615	6.22602
12.5244	1.6441	28.4616	6.22614
12.6123	1.72372	28.6618	6.22627
12.7002	1.71442	28.8619	6.2264
12.7881	1.7156	29.062	6.22654
12.876	1.7331	29.2621	6.22669
12.9639	1.71816	29.4623	6.22685
13.0518	1.7591	29.6624	6.22701
13.1396	1.86312	29.8625	6.22719
13.2275	1.87351	30.0627	6.22738
13.3154	1.90182	30.2628	6.22758
13.4033	1.91111	30.4629	6.22779
13.4912	1.92028	30.663	6.22802
13.5791	1.89339	30.8632	6.22825
13.667	1.85644	31.0633	6.22851
13.7549	1.80843	31.2634	6.22877
13.8428	1.87134	31.4635	6.22906
13.9307	1.87957	31.6637	6.22936
14.0185	1.78425	31.8638	6.22967
14.1064	1.95097	32.0639	6.23001
14.1943	1.99179	32.264	6.23037
14.2822	1.96626	32.4641	6.23074
14.3701	1.96498	32.6643	6.23114
14.458	1.9736	32.8644	6.23156
14.5459	2.06038	33.0645	6.232
14.6338	2.11584	33.2647	6.23247
14.7217	2.17553	33.4648	6.23297
14.8096	2.17138	33.6649	6.2335
14.8975	2.17866	33.865	6.23405
14.9854	2.22258	34.0652	6.23464
15.0732	2.17197	34.2653	6.23526
15.1611	2.17839	34.4654	6.23591
15.249	2.17943	34.6655	6.2366
15.3369	2.17365	34.8656	6.23733
15.4248	2.15901	35.0658	6.2381
15.5127	2.16526	35.2659	6.23892
15.6006	2.10072	35.466	6.23977
15.6885	2.11672	35.6661	6.24068
15.7764	2.09663	35.8663	6.24163
15.8643	2.09385	36.0664	6.24263
15.9521	2.06906	36.2665	6.24369
16.04	2.09552	36.4666	6.24481
16.1279	2.09072	36.6668	6.24599
16.2158	2.09649	36.8669	6.24723
16.3037	2.11027	37.067	6.24854
16.3916	2.14404	37.2671	6.24991
16.4795	2.14988	37.4673	6.25136
16.5674	2.14421	37.6674	6.25289
16.6553	2.14157	37.8675	6.25449
16.7432	2.13652	38.0676	6.25618
16.8311	2.14639	38.2678	6.25796
16.9189	2.20808	38.4679	6.25983
17.0068	2.21977	38.668	6.2618
17.0947	2.25016	38.8681	6.26387
17.1826	2.22961	39.0683	6.26604
17.2705	2.2787	39.2684	6.26833
17.3584	2.25028	39.4685	6.27073
17.4463	2.23902	39.6686	6.27326
17.5342	2.22576	39.8688	6.27591
17.6221	2.22635	40.0689	6.2787
17.71	2.18988	40.269	6.28162
17.7979	2.16158	40.4691	6.28469
17.8857	2.19127	40.6693	6.28792
17.9736	2.20223	40.8694	6.29131
18.0615	2.11932	41.0695	6.29486
18.1494	2.10256	41.2696	6.29859
18.2373	2.17214	41.4698	6.3025
18.3252	2.07734	41.6699	6.3066
18.4131	1.99752	41.87	6.3109
18.501	1.95966	42.0701	6.3154
18.5889	2.32997	42.2703	6.32013
18.6768	2.28496	42.4704	6.32508
18.7646	2.42779	42.6705	6.33026
18.8525	2.53997	42.8706	6.3357
18.9404	2.52295	43.0708	6.34139
19.0283	2.52249	43.2709	6.34735
19.1162	2.55199	43.471	6.35359
19.2041	2.59225	43.6711	6.36012
19.292	2.63519	43.8713	6.36695
19.3799	2.60003	44.0714	6.3741
19.4678	2.68573	44.2715	6.38158
19.5557	2.74774	44.4716	6.3894
19.6436	2.70314	44.6718	6.39759
19.7314	2.71195	44.8719	6.40614
19.8193	2.78217	45.072	6.41508
19.9072	2.76339	45.2721	6.42442
19.9951	2.74278	45.4723	6.43419
20.083	2.70938	45.6724	6.44439
20.1709	2.68601	45.8725	6.45504
20.2588	2.6864	46.0726	6.46616
20.3467	2.68819	46.2728	6.47778
20.4346	2.71452	46.4729	6.4899
20.5225	2.66806	46.673	6.50255
20.6104	2.64775	46.8731	6.51576
20.6982	2.58201	47.0733	6.52953
20.7861	2.60351	47.2734	6.5439
20.874	2.67176	47.4735	6.55888
20.9619	2.70736	47.6736	6.5745
21.0498	2.71079	47.8738	6.59078
21.1377	2.78856	48.0739	6.60775
21.2256	2.84151	48.274	6.62544
21.3135	2.80111	48.4741	6.64386
21.4014	2.86095	48.6743	6.66305
21.4893	2.91372	48.8744	6.68303
21.5771	2.93772	49.0745	6.70384
21.665	2.98258	49.2746	6.7255
21.7529	2.99965	49.4748	6.74804
21.8408	3.0056	49.6749	6.7715
21.9287	2.97767	49.875	6.7959
22.0166	2.89821	50.0751	6.82128
22.1045	2.75411	50.2752	6.84768
22.1924	2.71143	50.4754	6.87513
22.2803	2.75074	50.6755	6.90366
22.3682	2.7645	50.8756	6.93331
22.4561	2.77552	51.0757	6.96413
22.5439	2.78373	51.2759	6.99614
22.6318	2.79209	51.476	7.02939
22.7197	2.84777	51.6761	7.06392
22.8076	2.83066	51.8762	7.09978
22.8955	2.84925	52.0764	7.137
22.9834	2.98534	52.2765	7.17563
23.0713	3.08129	52.4766	7.21571
23.1592	3.22957	52.6767	7.2573
23.2471	3.16462	52.8769	7.30044
23.335	3.15985	53.077	7.34517
23.4229	3.1688	53.2771	7.39155
23.5107	3.18534	53.4772	7.43963
23.5986	3.26749	53.6774	7.48946
23.6865	3.19769	53.8775	7.5411
23.7744	3.28991	54.0776	7.59459
23.8623	3.45202	54.2777	7.65
23.9502	3.59699	54.4779	7.70738
24.0381	3.56887	54.678	7.76679
24.126	3.55655	54.8781	7.82829
24.2139	3.65943	55.0782	7.89193
24.3018	3.78789	55.2784	7.95779
24.3896	3.81453	55.4785	8.02593
24.4775	3.85579	55.6786	8.0964
24.5654	3.93316	55.8787	8.16927
24.6533	4.03509	56.0789	8.24462
24.7412	4.06865	56.279	8.3225
24.8291	3.93888	56.4791	8.403
24.917	3.84038	56.6792	8.48616
25.0049	3.8886	56.8794	8.57208
25.0928	3.88563	57.0795	8.66082
25.1807	3.94499	57.2796	8.75246
25.2686	3.714	57.4797	8.84706
25.3564	3.61536	57.6799	8.94472
25.4443	3.80807	57.88	9.0455
25.5322	3.77929	58.0801	9.14948
25.6201	3.62911	58.2802	9.25674
25.708	3.66313	58.4804	9.36736
25.7959	3.67217	58.4912	9.37346
25.8838	3.771	58.5791	9.42321
25.9717	3.84658	58.667	9.47364
26.0596	3.55531	58.6805	9.48144
26.1475	3.64035	58.7549	9.52473
26.2354	4.0889	58.8428	9.57653
26.3232	3.67312	58.8806	9.59903
26.4111	3.16892	58.9307	9.62901
26.499	3.30457	59.0185	9.68219
26.5869	3.62327	59.0807	9.72025
26.6748	3.08828	59.1064	9.73608
26.7627	3.30297	59.2809	9.84515
26.8506	3.91817	59.481	9.97385
26.9385	3.8423	59.6811	10.1064
27.0264	3.46161	59.8812	10.2429
27.1142	3.49423	60.0814	10.3835
27.2021	3.71644	60.2815	10.5282
27.29	3.64056	60.4816	10.6771
27.3779	3.60827	60.6817	10.8304
27.4658	3.5891	60.8819	10.988
27.5537	3.49157	61.082	11.1502
27.6416	3.41947	61.2821	11.317
27.7295	3.61144	61.4822	11.4884
27.8174	3.63937	61.6823	11.6646
27.9053	3.54513	61.8825	11.8457
27.9932	3.58768	62.0826	12.0318
28.0811	3.60432	62.2827	12.223
28.1689	3.53629	62.4828	12.4193
28.2568	3.52909	62.683	12.6209
28.3447	3.54426	62.8831	12.8279
28.4326	3.5065	63.0832	13.0403
28.5205	3.46479	63.2833	13.2583
28.6084	3.51126	63.4835	13.4819
28.6963	3.5287	63.6836	13.7113
28.7842	3.52643	63.8837	13.9466
28.8721	3.4965	64.0838	14.1877
28.96	3.46957	64.284	14.435
29.0479	3.34962	64.4841	14.6883
29.1357	3.36106	64.6842	14.948
29.2236	3.45568	64.8843	15.2139
29.3115	3.5707	65.0845	15.4863
29.3994	3.62627	65.2846	15.7652
29.4873	3.60771	65.4847	16.0507
29.5752	3.61665	65.6848	16.3429
29.6631	3.66123	65.885	16.6419
29.751	3.79129	66.0851	16.9478
29.8389	3.72026	66.2852	17.2607
29.9268	3.75842	66.4853	17.5807
30.0146	3.81378	66.6855	17.9078
30.1025	3.78493	66.8856	18.2421
30.1904	3.80241	67.0857	18.5838
30.2783	3.7757	67.2858	18.933
30.3662	3.78006	67.486	19.2895
30.4541	3.82929	67.6861	19.6537
30.542	3.90218	67.8862	20.0255
30.6299	3.96159	68.0863	20.4051
30.7178	3.98004	68.2865	20.7924
30.8057	3.82578	68.4866	21.1876
30.8936	4.05302	68.6867	21.5907
30.9814	3.98677	68.8868	22.0019
31.0693	4.08375	69.087	22.4211
31.1572	4.01679	69.2871	22.8484
31.2451	4.01944	69.4872	23.2839
31.333	4.06586	69.6873	23.7276
31.4209	4.0798	69.8875	24.1797
31.5088	4.03194	70.0876	24.64
31.5967	4.08275	70.2877	25.1088
31.6846	4.08982	70.4878	25.5859
31.7725	4.10179	70.688	26.0716
31.8604	4.02514	70.8881	26.5657
31.9482	3.92572	71.0882	27.0683
32.0361	3.95822	71.2883	27.5795
32.124	4.1219	71.4885	28.0993
32.2119	4.14144	71.6886	28.6276
32.2998	4.16231	71.8887	29.1645
32.3877	4.21276	72.0888	29.7101
32.4756	4.24175	72.289	30.2643
32.5635	4.22909	72.4891	30.8271
32.6514	4.29259	72.6892	31.3985
32.7392	4.25377	72.8893	31.9785
32.8272	4.40472	73.0895	32.5671
32.915	4.33022	73.2896	33.1642
33.0029	4.48115	73.4897	33.7699
33.0908	4.60306	73.6898	34.3841
33.1787	4.78531	73.89	35.0068
33.2666	4.77473	74.0901	35.6379
33.3545	4.7466	74.2902	36.2775
33.4424	4.90452	74.4903	36.9253
33.5303	4.78406	74.6905	37.5814
33.6182	4.8215	74.8906	38.2458
33.706	4.86978	75.0907	38.9183
33.7939	4.78866	75.2908	39.5989
33.8818	4.96088	75.491	40.2874
33.9697	5.08672	75.6911	40.9839
34.0576	5.08795	75.8912	41.6882
34.1455	5.02336	76.0913	42.4002
34.2334	5.00211	76.2914	43.1198
34.3213	5.04661	76.4916	43.8469
34.4092	5.02124	76.6917	44.5813
34.4971	5.06028	76.8918	45.323
34.585	5.08234	77.0919	46.0719
34.6728	4.97498	77.2921	46.8277
34.7607	5.00342	77.4922	47.5903
34.8486	5.01312	77.6923	48.3597
34.9365	5.0649	77.8924	49.1355
35.0244	5.04391	78.0926	49.9178
35.1123	5.01685	78.2927	50.7062
35.2002	5.04357	78.4928	51.5006
35.2881	5.00279	78.6929	52.3009
35.376	5.03698	78.8931	53.1068
35.4639	5.04758	79.0932	53.9182
35.5517	5.05391	79.2933	54.7348
35.6397	5.34316	79.4934	55.5565
35.7275	5.22838	79.6936	56.3829
35.8154	5.20872	79.8937	57.214
35.9033	5.07707	80.0938	58.0495
35.9912	5.08181	80.2939	58.8891
36.0791	5.07054	80.4941	59.7326
36.167	4.97244	80.6942	60.5797
36.2549	5.07324	80.8943	61.4303
36.3428	5.03576	81.0944	62.284
36.4307	5.07341	81.2946	63.1406
36.5185	5.14481	81.4947	63.9998
36.6064	5.18476	81.6948	64.8613
36.6943	5.10237	81.8949	65.7249
36.7822	5.6801	82.0951	66.5903
36.8701	5.3252	82.2952	67.4571
36.958	5.62259	82.4953	68.3252
37.0459	5.17353	82.6954	69.1941
37.1338	5.46638	82.8956	70.0636
37.2217	5.50666	83.0957	70.9334
37.3096	5.57693	83.2958	71.8032
37.3975	5.49942	83.4959	72.6726
37.4853	5.58191	83.6961	73.5413
37.5732	5.53964	83.8962	74.409
37.6611	5.72393	84.0963	75.2754
37.749	5.77127	84.2964	76.1401
37.8369	5.74272	84.4966	77.0028
37.9248	5.67625	84.6967	77.8632
38.0127	5.67032	84.8968	78.7209
38.1006	5.62281	85.0969	79.5756
38.1885	5.63845	85.2971	80.4268
38.2764	5.63573	85.4972	81.2744
38.3643	5.69009	85.6973	82.1179
38.4522	5.62927	85.8974	82.9569
38.54	5.69486	86.0976	83.7912
38.6279	5.89278	86.2977	84.6203
38.7158	5.91317	86.4978	85.4439
38.8037	5.69057	86.6979	86.2616
38.8916	5.89791	86.8981	87.0732
38.9795	5.79051	87.0982	87.8781
39.0674	5.73758	87.2983	88.6762
39.1553	5.72824	87.4984	89.4669
39.2432	5.74006	87.6986	90.25
39.331	5.83121	87.8987	91.0251
39.4189	5.92263	88.0988	91.7918
39.5068	5.98814	88.2989	92.5498
39.5947	6.10243	88.4991	93.2987
39.6826	6.25642	88.6992	94.0382
39.7705	6.13387	88.8993	94.7679
39.8584	6.236	89.0994	95.4875
39.9463	6.56751	89.2996	96.1967
40.0342	6.54248	89.4997	96.895
40.1221	6.44694	89.6998	97.5822
40.21	6.40388	89.8999	98.258
40.2978	6.46429	90.1001	98.9219
40.3857	6.46218	90.3002	99.5737
40.4736	6.61902	90.5003	100.213
40.5615	6.26035	90.7004	100.84
40.6494	6.19527	90.9006	101.453
40.7373	6.41212	91.1007	102.053
40.8252	6.47996	91.3008	102.639
40.9131	6.78227	91.5009	103.212
41.001	6.79376	91.701	103.77
41.0889	6.98899	91.9012	104.313
41.1767	6.85352	92.1013	104.842
41.2646	6.6402	92.3014	105.356
41.3525	6.66832	92.5015	105.854
41.4404	6.61326	92.7017	106.336
41.5283	6.74682	92.9018	106.803
41.6162	7.00929	93.1019	107.253
41.7041	6.99502	93.302	107.687
41.792	6.95451	93.5022	108.105
41.8799	6.93929	93.7023	108.506
41.9678	7.1573	93.9024	108.889
42.0557	7.22463	94.1025	109.256
42.1435	7.37572	94.3027	109.604
42.2314	7.47648	94.3506	109.685
42.3193	7.39002	94.4385	109.831
42.4072	7.13796	94.5028	109.936
42.4951	6.8508	94.5264	109.974
42.583	6.84861	94.6142	110.113
42.6709	6.84444	94.7021	110.248
42.7588	7.01122	94.7029	110.249
42.8467	7.27766	94.79	110.38
42.9346	7.62921	94.8779	110.509
43.0225	7.52839	94.903	110.545
43.1103	7.2807	94.9658	110.634
43.1982	7.26824	95.0537	110.755
43.2861	7.35256	95.1032	110.822
43.374	7.4456	95.1416	110.873
43.4619	7.56945	95.2295	110.988
43.5498	7.48142	95.3033	111.081
43.6377	6.95359	95.3174	111.099
43.7256	6.60847	95.4053	111.206
43.8135	6.50848	95.4932	111.31
43.9014	6.82309	95.5034	111.322
43.9892	7.37001	95.5811	111.411
44.0772	8.05469	95.6689	111.507
44.165	8.88946	95.7036	111.544
44.2529	8.77266	95.7568	111.6
44.3408	7.9209	95.8447	111.69
44.4287	6.85661	95.9037	111.748
44.5166	6.38691	95.9326	111.776
44.6045	6.04626	96.0205	111.858
44.6924	5.59773	96.1038	111.933
44.7803	4.99613	96.1084	111.937
44.8682	6.61001	96.1963	112.012
44.956	7.25985	96.2842	112.083
45.0439	7.25985	96.3039	112.099
45.1318	6.71892	96.3721	112.151
45.2197	5.03124	96.46	112.215
45.3076	5.76124	96.5041	112.246
45.3955	6.42944	96.5478	112.275
45.4834	6.7757	96.6357	112.332
45.5713	7.41278	96.7042	112.374
45.6592	8.62178	96.7236	112.385
45.7471	9.63762	96.8115	112.434
45.835	10.2682	96.8994	112.48
45.9228	9.49685	96.9043	112.482
46.0107	8.6798	96.9873	112.522
46.0986	7.98303	97.0752	112.56
46.1865	7.68588	97.1044	112.572
46.2744	7.62887	97.1631	112.595
46.3623	7.92601	97.251	112.625
46.4502	8.51033	97.3046	112.642
46.5381	9.23977	97.3389	112.652
46.626	9.2471	97.4267	112.676
46.7139	9.14395	97.5047	112.693
46.8017	9.07839	97.5146	112.696
46.8897	8.94212	97.6025	112.711
46.9775	8.99461	97.6904	112.724
47.0654	9.31177	97.7048	112.725
47.1533	9.32621	97.7783	112.732
47.2412	9.45493	97.8662	112.737
47.3291	9.3387	97.9049	112.738
47.417	9.07775	97.9541	112.738
47.5049	8.79604	98.042	112.735
47.5928	8.87869	98.105	112.731
47.6807	8.72926	98.1299	112.729
47.7685	9.12216	98.2178	112.719
47.8565	9.41715	98.3052	112.705
47.9443	9.60876	98.3057	112.705
48.0322	10.032	98.3936	112.687
48.1201	9.85088	98.4814	112.666
48.208	9.65604	98.5053	112.66
48.2959	9.50293	98.5693	112.641
48.3838	9.36138	98.6572	112.612
48.4717	9.00104	98.7054	112.595
48.5596	9.16087	98.7451	112.58
48.6475	9.3813	98.833	112.544
48.7353	9.54372	98.9055	112.511
48.8232	9.60498	98.9209	112.504
48.9111	9.50369	99.0088	112.461
48.999	9.29365	99.0967	112.413
49.0869	9.55832	99.1057	112.408
49.1748	9.26995	99.1846	112.362
49.2627	9.74689	99.2725	112.308
49.3506	9.6406	99.3058	112.286
49.4385	9.85228	99.3603	112.25
49.5264	10.5939	99.4482	112.188
49.6142	10.5192	99.5059	112.145
49.7021	10.3932	99.5361	112.122
49.79	10.1697	99.624	112.053
49.8779	10.2561	99.706	111.985
49.9658	10.202	99.7119	111.98
50.0537	10.5207	99.7998	111.903
50.1416	10.225	99.8877	111.823
50.2295	10.3552	99.9062	111.806
50.3174	10.7611	99.9756	111.739
50.4053	10.9121	100.063	111.652
50.4932	11.258	100.106	111.608
50.581	11.2071	100.151	111.561
50.6689	11.1784	100.239	111.466
50.7568	11.1116	100.306	111.391
50.8447	11.1004	100.327	111.368
50.9326	11.2145	100.415	111.266
51.0205	11.547	100.503	111.16
51.1084	11.13	100.507	111.156
51.1963	11.3961	100.591	111.051
51.2842	11.9096	100.679	110.939
51.3721	11.66	100.707	110.902
51.46	11.3738	100.767	110.823
51.5478	10.758	100.854	110.703
51.6357	11.272	100.907	110.63
51.7236	11.3346	100.942	110.58
51.8115	11.4259	101.03	110.454
51.8994	11.7589	101.107	110.34
51.9873	12.0754	101.118	110.324
52.0752	12.1966	101.206	110.19
52.1631	12.1145	101.294	110.053
52.251	12.0513	101.307	110.032
52.3389	12.2099	101.382	109.913
52.4267	11.6058	101.47	109.769
52.5147	11.5339	101.507	109.706
52.6025	11.7023	101.558	109.621
52.6904	12.0044	101.707	109.363
52.7783	11.8838	101.907	109.001
52.8662	11.5788	102.108	108.623
52.9541	12.5447	102.308	108.228
53.042	12.9027	102.508	107.815
53.1299	12.1601	102.708	107.386
53.2178	12.6977	102.908	106.94
53.3057	12.2058	103.108	106.479
53.3935	11.6145	103.308	106.001
53.4814	12.7959	103.508	105.507
53.5693	12.7515	103.709	104.999
53.6572	12.5672	103.909	104.474
53.7451	12.6532	104.109	103.935
53.833	12.8404	104.309	103.382
53.9209	13.2781	104.509	102.814
54.0088	12.8316	104.709	102.231
54.0967	12.3794	104.909	101.635
54.1846	12.3753	105.109	101.026
54.2724	12.3531	105.31	100.403
54.3603	12.475	105.51	99.7678
54.4482	12.163	105.71	99.1198
54.5361	12.5875	105.91	98.4595
54.624	13.4003	106.11	97.7873
54.7119	13.2062	106.31	97.1035
54.7998	13.4497	106.51	96.4085
54.8877	13.2686	106.71	95.7026
54.9756	13.8877	106.911	94.9861
55.0635	13.9204	107.111	94.2593
55.1514	13.8178	107.311	93.5228
55.2392	14.167	107.511	92.7766
55.3272	14.3888	107.711	92.0213
55.415	14.6025	107.911	91.2572
55.5029	14.6506	108.111	90.4846
55.5908	14.4697	108.311	89.7039
55.6787	14.5303	108.512	88.9155
55.7666	14.5497	108.712	88.1196
55.8545	14.7325	108.912	87.3167
55.9424	14.9676	109.112	86.5071
56.0303	15.2955	109.312	85.6912
56.1182	14.6525	109.512	84.8693
56.206	15.4911	109.712	84.0418
56.2939	15.496	109.912	83.209
56.3818	15.496	110.113	82.3714
56.4697	15.2336	110.313	81.5292
56.5576	15.9105	110.513	80.6829
56.6455	16.8974	110.713	79.8327
56.7334	17.0105	110.913	78.979
56.8213	16.5589	111.113	78.1222
56.9092	16.6779	111.313	77.2626
56.9971	16.7337	111.513	76.4006
57.085	17.0448	111.714	75.5364
57.1728	16.8224	111.914	74.6705
57.2607	16.7597	112.114	73.8032
57.3486	17.2947	112.314	72.9347
57.4365	17.2814	112.514	72.0655
57.5244	17.4554	112.714	71.1958
57.6123	17.6632	112.914	70.326
57.7002	18.1539	113.114	69.4563
57.7881	17.7681	113.315	68.5872
57.876	18.0832	113.515	67.7188
57.9639	17.8073	113.715	66.8516
58.0517	17.7982	113.915	65.9857
58.1396	18.5969	114.115	65.1216
58.2275	17.9102	114.315	64.2594
58.3154	18.6489	114.515	63.3995
58.4033	18.7496	114.715	62.5421
58.4912	18.6997	114.916	61.6874
58.5791	18.8162	115.116	60.8359
58.667	19.1215	115.316	59.9877
58.7549	18.3309	115.516	59.1431
58.8428	17.2401	115.716	58.3023
58.9307	18.868	115.916	57.4656
59.0185	17.8418	116.116	56.6331
59.1064	18.7448	116.316	55.8052
59.1943	18.3696	116.517	54.9821
59.2822	17.2566	116.717	54.1639
59.3701	18.7261	116.917	53.351
59.458	18.7805	117.117	52.5434
59.5459	18.3959	117.317	51.7414
59.6338	18.3863	117.517	50.9452
59.7217	18.7831	117.717	50.1549
59.8096	18.317	117.917	49.3708
59.8975	17.747	118.118	48.593
59.9853	18.4308	118.318	47.8217
60.0732	18.8851	118.518	47.057
60.1611	19.4826	118.718	46.2991
60.249	19.9312	118.918	45.5482
60.3369	19.7402	119.118	44.8043
60.4248	19.7947	119.318	44.0676
60.5127	19.5576	119.518	43.3383
60.6006	19.6802	119.719	42.6164
60.6885	19.589	119.919	41.9021
60.7764	19.7863	120.119	41.1955
60.8642	19.3594	120.319	40.4967
60.9521	19.5868	120.519	39.8057
61.04	20.5785	120.719	39.1227
61.1279	21.4436	120.919	38.4478
61.2158	21.6582	121.119	37.781
61.3037	21.0784	121.32	37.1223
61.3916	20.5871	121.52	36.472
61.4795	20.8437	121.72	35.8299
61.5674	20.9683	121.92	35.1963
61.6553	21.9117	122.12	34.571
61.7432	21.9831	122.32	33.9543
61.831	22.8042	122.52	33.346
61.9189	22.748	122.72	32.7463
62.0068	22.8189	122.921	32.1551
62.0947	22.927	123.121	31.5725
62.1826	23.5322	123.321	30.9985
62.2705	23.2338	123.521	30.4331
62.3584	21.5455	123.721	29.8763
62.4463	20.8155	123.921	29.3282
62.5342	21.2798	124.121	28.7887
62.6221	22.8911	124.321	28.2577
62.71	25.5516	124.522	27.7354
62.7978	27.4951	124.722	27.2216
62.8857	25.9137	124.922	26.7164
62.9736	23.5068	125.122	26.2197
63.0615	21.5915	125.322	25.7315
63.1494	20.9178	125.522	25.2518
63.2373	19.4465	125.722	24.7805
63.3252	23.4957	125.922	24.3177
63.4131	24.101	126.123	23.8631
63.501	24.101	126.323	23.4169
63.5889	21.6539	126.523	22.9789
63.6767	21.2657	126.723	22.5491
63.7646	23.4384	126.923	22.1275
63.8525	24.4218	127.123	21.7139
63.9404	27.2072	127.323	21.3084
64.0283	29.5983	127.523	20.9108
64.1162	29.9098	127.724	20.5211
64.2041	26.4862	127.924	20.1392
64.292	24.4078	128.124	19.765
64.3799	23.5203	128.324	19.3986
64.4678	24.0403	128.524	19.0397
64.5557	25.3061	128.724	18.6884
64.6436	26.8945	128.924	18.3444
64.7314	27.8874	129.124	18.0079
64.8193	28.3537	129.325	17.6786
64.9072	27.9272	129.525	17.3565
64.9951	28.1463	129.725	17.0415
65.083	27.9248	129.925	16.7334
65.1709	28.1554	130.125	16.4323
65.2588	27.7688	130.325	16.1381
65.3467	27.1796	130.525	15.8506
65.4346	26.9892	130.725	15.5697
65.5225	26.4359	130.925	15.2954
65.6103	28.4498	131.126	15.0275
65.6982	30.1196	131.326	14.766
65.7861	30.8531	131.526	14.5107
65.874	31.0045	131.726	14.2617
65.9619	30.5948	131.926	14.0187
66.0498	29.9288	132.126	13.7817
66.1377	29.0113	132.326	13.5505
66.2256	29.4779	132.526	13.3252
66.3135	29.6563	132.727	13.1055
66.4014	29.5983	132.927	12.8914
66.4892	29.7224	133.127	12.6828
66.5772	28.5119	133.327	12.4796
66.665	29.2055	133.527	12.2817
66.7529	30.8373	133.727	12.089
66.8408	30.817	133.927	11.9013
66.9287	30.7354	134.127	11.7187
67.0166	29.5614	134.328	11.541
67.1045	30.7076	134.528	11.3682
67.1924	29.7942	134.728	11.2
67.2803	29.9733	134.928	11.0365
67.3682	30.1485	135.128	10.8774
67.4561	31.1787	135.328	10.7229
67.5439	31.4186	135.528	10.5727
67.6318	32.3767	135.728	10.4267
67.7197	31.8101	135.929	10.2849
67.8076	31.8327	136.129	10.1472
67.8955	33.2251	136.329	10.0134
67.9834	33.1833	136.529	9.88357
68.0713	30.8928	136.714	9.76701
68.1592	31.8364	136.729	9.75753
68.2471	31.8364	136.802	9.71271
68.335	30.7356	136.89	9.65912
68.4228	31.9063	136.929	9.63521
68.5107	31.7238	136.978	9.60624
68.5986	31.8408	137.065	9.55406
68.6865	32.4506	137.129	9.51653
68.7744	31.9743	137.153	9.50257
68.8623	31.5173	137.241	9.45176
68.9502	30.7988	137.329	9.40163
69.0381	31.9026	137.329	9.4014
69.126	32.6165	137.417	9.35216
69.2139	32.3521	137.53	9.28975
69.3018	31.7622	137.73	9.18148
69.3896	33.7546	137.93	9.07652
69.4775	33.2195	138.13	8.97478
69.5654	32.1482	138.33	8.87619
69.6533	32.0815	138.53	8.78068
69.7412	33.9037	138.73	8.68815
69.8291	33.9597	138.93	8.59855
69.917	33.2217	139.131	8.51179
70.0049	33.2322	139.331	8.4278
70.0928	31.3459	139.531	8.3465
70.1807	31.6393	139.731	8.26784
70.2686	32.6659	139.931	8.19174
70.3564	32.4181	140.131	8.11812
70.4443	33.0237	140.331	8.04693
70.5322	32.6839	140.531	7.9781
70.6201	33.2437	140.732	7.91156
70.708	32.3417	140.932	7.84726
70.7959	30.6123	141.132	7.78511
70.8838	31.279	141.332	7.72508
70.9717	33.0523	141.532	7.6671
71.0596	35.064	141.732	7.6111
71.1475	33.5947	141.932	7.55703
71.2353	30.5299	142.132	7.50484
71.3232	28.9498	142.333	7.45447
71.4111	27.1106	142.533	7.40587
71.499	30.9251	142.733	7.35898
71.5869	31.5828	142.933	7.31376
71.6748	29.0406	143.133	7.27015
71.7627	27.5842	143.333	7.2281
71.8506	30.2001	143.533	7.18756
71.9385	32.7395	143.733	7.1485
72.0264	35.807	143.934	7.11086
72.1142	34.5299	144.134	7.0746
72.2022	31.8124	144.334	7.03967
72.29	29.7628	144.534	7.00604
72.3779	29.8884	144.734	6.97365
72.4658	29.751	144.934	6.94248
72.5537	29.5041	145.134	6.91248
72.6416	29.351	145.334	6.88362
72.7295	30.3415	145.535	6.85585
72.8174	30.7722	145.735	6.82914
72.9053	32.1116	145.935	6.80345
72.9932	31.1251	146.135	6.77876
73.0811	30.522	146.335	6.75502
73.1689	30.2657	146.535	6.7322
73.2568	30.9492	146.735	6.71028
73.3447	31.0949	146.935	6.68922
73.4326	30.0761	147.136	6.66899
73.5205	30.5707	147.336	6.64956
73.6084	30.8035	147.536	6.63091
73.6963	31.2408	147.736	6.61301
73.7842	31.6465	147.936	6.59583
73.8721	31.2729	148.136	6.57934
73.96	29.474	148.336	6.56352
74.0478	31.0809	148.536	6.54835
74.1357	30.5191	148.737	6.5338
74.2236	32.2071	148.937	6.51985
74.3115	33.4044	149.137	6.50648
74.3994	31.8497	149.337	6.49366
74.4873	32.2395	149.537	6.48138
74.5752	32.2497	149.737	6.46961
74.6631	33.5957	149.937	6.45834
74.751	32.8886	150.137	6.44755
74.8389	33.7274	150.338	6.43722
74.9267	32.7647	150.538	6.42732
75.0146	33.5407	150.738	6.41785
75.1025	32.4855	150.938	6.40879
75.1904	31.9176	151.138	6.40013
75.2783	33.8469	151.338	6.39183
75.3662	33.8443	151.538	6.3839
75.4541	36.5034	151.738	6.37632
75.542	37.8156	151.939	6.36907
75.6299	37.3071	152.139	6.36215
75.7178	34.4828	152.339	6.35553
75.8057	33.1356	152.539	6.3492
75.8936	33.4094	152.739	6.34316
75.9814	35.9638	152.939	6.33739
76.0693	32.672	153.139	6.33188
76.1572	36.0641	153.339	6.32662
76.2451	38.0956	153.54	6.3216
76.333	40.8709	153.74	6.3168
76.4209	39.5062	153.94	6.31223
76.5088	38.0253	154.14	6.30787
76.5967	38.8367	154.34	6.30371
76.6846	38.779	154.54	6.29975
76.7725	37.9526	154.74	6.29596
76.8603	37.5078	154.94	6.29236
76.9482	39.491	155.141	6.28892
77.0361	39.928	155.341	6.28565
77.124	39.5967	155.541	6.28253
77.2119	39.971	155.741	6.27956
77.2998	40.3181	155.941	6.27674
77.3877	37.4673	156.141	6.27404
77.4756	38.2549	156.341	6.27148
77.5635	38.2749	156.541	6.26904
77.6514	42.1094	156.742	6.26672
77.7392	41.7783	156.942	6.26451
77.8271	40.3537	157.142	6.26241
77.915	40.9527	157.342	6.26041
78.0029	41.2306	157.542	6.25851
78.0908	41.7858	157.742	6.25671
78.1787	42.0511	157.942	6.25499
78.2666	43.7441	158.142	6.25336
78.3545	44.138	158.343	6.25181
78.4424	42.1537	158.543	6.25034
78.5303	40.8995	158.743	6.24894
78.6182	38.9178	158.943	6.24762
78.7061	40.3019	159.143	6.24636
78.7939	39.1087	159.343	6.24516
78.8818	41.1148	159.543	6.24403
78.9697	43.848	159.743	6.24295
79.0576	43.5074	159.944	6.24193
79.1455	42.1023	160.144	6.24096
79.2334	42.8413	160.344	6.24004
79.3213	41.7144	160.544	6.23917
79.4092	41.1189	160.744	6.23834
79.4971	44.6363	160.944	6.23756
79.585	44.0598	161.144	6.23682
79.6728	43.7008	161.344	6.23612
79.7607	42.9063	161.545	6.23545
79.8486	44.9595	161.745	6.23482
79.9365	42.4593	161.945	6.23423
80.0244	43.1867	162.145	6.23366
80.1123	47.135	162.345	6.23313
80.2002	46.8099	162.545	6.23262
80.2881	47.3512	162.745	6.23214
80.376	45.7673	162.945	6.23169
80.4639	44.945	163.146	6.23126
80.5517	47.0692	163.346	6.23086
80.6396	51.7164	163.546	6.23048
80.7275	52.03	163.746	6.23011
80.8154	53.2484	163.946	6.22977
80.9033	52.509	164.146	6.22945
80.9912	51.6036	164.346	6.22915
81.0791	52.6148	164.546	6.22886
81.167	52.9282	164.747	6.22859
81.2549	52.9844	164.947	6.22833
81.3428	54.4954	165.147	6.22809
81.4307	54.1015	165.347	6.22786
81.5186	50.7436	165.547	6.22764
81.6064	50.8224	165.747	6.22744
81.6943	50.4898	165.947	6.22725
81.7822	50.2892	166.147	6.22707
81.8701	51.8965	166.348	6.22689
81.958	54.2864	166.548	6.22673
82.0459	54.2864	166.748	6.22658
82.1338	54.1886	166.948	6.22644
82.2217	54.116	167.148	6.2263
82.3096	53.9875	167.348	6.22618
82.3975	55.987	167.548	6.22606
82.4853	56.9464	167.748	6.22595
82.5732	56.8663	167.949	6.22584
82.6611	56.4267	168.149	6.22574
82.749	56.9872	168.349	6.22565
82.8369	58.6454	168.549	6.22556
82.9248	62.3924	168.749	6.22548
83.0127	61.5097	168.949	6.2254
83.1006	61.2704	169.149	6.22532
83.1885	61.3909	169.349	6.22525
83.2764	70.7252	169.55	6.22519
83.3643	70.9203	169.75	6.22513
83.4521	69.1698	169.95	6.22507
83.54	70.5373	170.15	6.22502
83.6279	74.7366	170.35	6.22497
83.7158	75.9512	170.55	6.22492
83.8037	73.2757	170.75	6.22487
83.8916	72.9581	170.95	6.22483
83.9795	73.9545	171.151	6.22479
84.0674	70.4704	171.351	6.22476
84.1553	69.1776	171.551	6.22472
84.2432	70.6424	171.751	6.22469
84.3311	68.3231	171.951	6.22466
84.4189	65.1727	172.151	6.22463
84.5068	65.3814	172.351	6.2246
84.5947	66.9756	172.551	6.22458
84.6826	69.369	172.752	6.22456
84.7705	69.7883	172.952	6.22453
84.8584	70.4569	173.152	6.22451
84.9463	68.8696	173.352	6.22449
85.0342	68.692	173.552	6.22448
85.1221	70.6612	173.752	6.22446
85.21	71.4944	173.952	6.22444
85.2978	72.594	174.152	6.22443
85.3857	70.0405	174.353	6.22441
85.4736	71.2735	174.553	6.2244
85.5615	74.6105	174.753	6.22439
85.6494	74.443	174.953	6.22438
85.7373	72.2574	175.153	6.22437
85.8252	76.4143	175.353	6.22436
85.9131	79.4187	175.553	6.22435
86.001	83.031	175.753	6.22434
86.0889	86.2788	175.954	6.22433
86.1768	88.0883	176.154	6.22432
86.2647	88.3464	176.354	6.22432
86.3525	97.1305	176.554	6.22431
86.4404	96.6685	176.754	6.2243
86.5283	107.454	176.954	6.2243
86.6162	109.988	177.154	6.22429
86.7041	112.766	177.354	6.22429
86.792	109.797	177.555	6.22428
86.8799	107.756	177.755	6.22428
86.9678	98.5218	177.955	6.22427
87.0556	94.148	178.155	6.22427
87.1436	85.6805	178.355	6.22427
87.2314	85.8072	178.555	6.22426
87.3193	88.2544	178.755	6.22426
87.4072	90.5363	178.955	6.22426
87.4951	89.9562	179.156	6.22426
87.583	89.3855	179.356	6.22425
87.6709	88.8655	179.556	6.22425
87.7588	88.2182	179.756	6.22425
87.8467	87.4891	179.956	6.22425
87.9346	86.7865		--
88.0225	86.4183		--
88.1103	85.0485		--
88.1982	84.0668		--
88.2861	83.346		--
88.374	81.7797		--
88.4619	80.2383		--
88.5498	79.7606		--
88.6377	86.12		--
88.7256	95.3822		--
88.8135	96.7615		--
88.9014	96.7615		--
88.9892	96.7615		--
89.0771	96.7615		--
89.165	96.8662		--
89.2529	97.8602		--
89.3408	98.2956		--
89.4287	98.9752		--
89.5166	99.7255		--
89.6045	101.635		--
89.6924	108.623		--
89.7803	147.311		--
89.8682	138.177		--
89.956	103.055		--
90.0439	103.055		--
90.1318	138.173		--
90.2197	148.783		--
90.3076	117.299		--
90.3955	112.373		--
90.4834	111.167		--
90.5713	110.708		--
90.6592	110.325		--
90.7471	110.033		--
90.835	109.415		--
90.9228	109.349		--
91.0107	109.349		--
91.0986	109.349		--
91.1865	109.349		--
91.2744	107.806		--
91.3623	97.3667		--
91.4502	90.1466		--
91.5381	90.6586		--
91.626	92.3796		--
91.7139	94.2094		--
91.8017	95.0347		--
91.8896	96.1449		--
91.9775	97.6932		--
92.0654	98.1152		--
92.1533	98.9572		--
92.2412	99.7742		--
92.3291	100.402		--
92.417	100.888		--
92.5049	101.523		--
92.5928	102.182		--
92.6807	99.6213		--
92.7686	94.5944		--
92.8564	93.1121		--
92.9443	94.0895		--
93.0322	100.779		--
93.1201	119.375		--
93.208	122.797		--
93.2959	137.729		--
93.3838	137.388		--
93.4717	138.905		--
93.5596	127.388		--
93.6475	128.138		--
93.7353	122.454		--
93.8232	122.138		--
93.9111	119.95		--
93.999	118.842		--
94.0869	113.834		--
94.1748	109.78		--
94.2627	105.339		--
94.3506	109.312		--
94.4385	109.558		--
94.5264	105.582		--
94.6142	104.463		--
94.7021	109.121		--
94.79	107.449		--
94.8779	107.473		--
94.9658	105.52		--
95.0537	105.986		--
95.1416	108.806		--
95.2295	107.788		--
95.3174	107.867		--
95.4053	104.34		--
95.4932	101.863		--
95.5811	101.641		--
95.6689	102.758		--
95.7568	103.49		--
95.8447	101.803		--
95.9326	102.715		--
96.0205	101.892		--
96.1084	103.664		--
96.1963	104.105		--
96.2842	112.532		--
96.3721	126.227		--
96.46	128.832		--
96.5478	126.053		--
96.6357	128.878		--
96.7236	139.796		--
96.8115	120.959		--
96.8994	120.199		--
96.9873	120.667		--
97.0752	123.579		--
97.1631	120.774		--
97.251	117.382		--
97.3389	116.18		--
97.4267	117.127		--
97.5146	117.365		--
97.6025	117.277		--
97.6904	113.722		--
97.7783	113.924		--
97.8662	114.06		--
97.9541	114.266		--
98.042	114.266		--
98.1299	110.286		--
98.2178	107.379		--
98.3057	107.807		--
98.3936	108.513		--
98.4814	107.857		--
98.5693	109.025		--
98.6572	108.293		--
98.7451	105.299		--
98.833	106.689		--
98.9209	107.581		--
99.0088	108.7		--
99.0967	108.614		--
99.1846	110.154		--
99.2725	107.634		--
99.3603	107.361		--
99.4482	107.957		--
99.5361	120.457		--
99.624	123.387		--
99.7119	127.655		--
99.7998	126.229		--
99.8877	127.141		--
99.9756	111.994		--
100.063	113.528		--
100.151	124.309		--
100.239	119.154		--
100.327	121.563		--
100.415	121.409		--
100.503	122.376		--
100.591	104.135		--
100.679	108.184		--
100.767	116.476		--
100.854	111.57		--
100.942	113.522		--
101.03	114.637		--
101.118	108.61		--
101.206	103.117		--
101.294	106.997		--
101.382	99.5224		--
101.47	104.077		--
101.558	107.227		--
101.645	112.003		--
101.733	109.923		--
101.821	109.84		--
101.909	112.311		--
101.997	105.775		--
102.085	103.388		--
102.173	100.8		--
102.261	106.859		--
102.349	108.411		--
102.437	103.97		--
102.524	108.943		--
102.612	110.784		--
102.7	131.596		--
102.788	129.227		--
102.876	126.059		--
102.964	126.47		--
103.052	124.939		--
103.14	111.024		--
103.228	109.241		--
103.315	112.039		--
103.403	122.271		--
103.491	119.153		--
103.579	121.449		--
103.667	124.997		--
103.755	116.904		--
103.843	111.032		--
103.931	96.8843		--
104.019	111.734		--
104.106	103.433		--
104.194	98.6923		--
104.282	105.79		--
104.37	113.627		--
104.458	116.412		--
104.546	113.178		--
104.634	111.635		--
104.722	112.296		--
104.81	98.496		--
104.897	99.5227		--
104.985	102.816		--
105.073	100.517		--
105.161	107.255		--
105.249	104.653		--
105.337	108.411		--
105.425	105.948		--
105.513	106.245		--
105.601	106.401		--
105.688	117.72		--
105.776	116.327		--
105.864	114.683		--
105.952	116.999		--
106.04	110.942		--
106.128	112.33		--
106.216	106.315		--
106.304	97.9203		--
106.392	95.8728		--
106.479	94.2532		--
106.567	99.7503		--
106.655	107.156		--
106.743	106.535		--
106.831	103.441		--
106.919	99.3419		--
107.007	101.302		--
107.095	101.847		--
107.183	87.8909		--
107.271	83.7627		--
107.358	85.4583		--
107.446	89.4337		--
107.534	93.001		--
107.622	97.602		--
107.71	96.2656		--
107.798	100.012		--
107.886	103.123		--
107.974	103.618		--
108.062	94.8324		--
108.149	86.4217		--
108.237	75.246		--
108.325	83.8066		--
108.413	91.4917		--
108.501	89.5874		--
108.589	74.2156		--
108.677	80.0152		--
108.765	87.6753		--
108.853	97.2215		--
108.94	101.979		--
109.028	97.7138		--
109.116	96.1068		--
109.204	89.489		--
109.292	83.9664		--
109.38	79.9989		--
109.468	75.558		--
109.556	74.8422		--
109.644	73.1785		--
109.731	77.8226		--
109.819	77.0485		--
109.907	76.9768		--
109.995	80.0316		--
110.083	81.4801		--
110.171	81.7885		--
110.259	79.3056		--
110.347	69.9744		--
110.435	74.5455		--
110.522	75.1191		--
110.61	76.6643		--
110.698	74.5426		--
110.786	69.5298		--
110.874	73.3536		--
110.962	72.6065		--
111.05	69.4745		--
111.138	69.1895		--
111.226	70.7962		--
111.313	71.4708		--
111.401	70.4947		--
111.489	69.6059		--
111.577	67.1213		--
111.665	67.4287		--
111.753	69.9341		--
111.841	69.9341		--
111.929	67.8124		--
112.017	67.8673		--
112.104	66.6009		--
112.192	61.3884		--
112.28	58.7064		--
112.368	59.2829		--
112.456	60.2044		--
112.544	58.8982		--
112.632	58.7191		--
112.72	60.3311		--
112.808	61.1286		--
112.895	57.6532		--
112.983	56.899		--
113.071	61.386		--
113.159	58.6647		--
113.247	58.7889		--
113.335	56.4003		--
113.423	51.5008		--
113.511	52.1675		--
113.599	55.5584		--
113.687	54.6523		--
113.774	52.0104		--
113.862	51.2694		--
113.95	52.5884		--
114.038	52.7637		--
114.126	53.1063		--
114.214	53.5266		--
114.302	55.1275		--
114.39	51.3646		--
114.478	50.0716		--
114.565	51.9902		--
114.653	51.9023		--
114.741	50.0263		--
114.829	49.9359		--
114.917	47.1073		--
115.005	45.8288		--
115.093	45.4371		--
115.181	47.047		--
115.269	48.6275		--
115.356	49.117		--
115.444	49.1551		--
115.532	48.6944		--
115.62	48.6814		--
115.708	50.4347		--
115.796	53.3427		--
115.884	55.6883		--
115.972	53.0179		--
116.06	47.7463		--
116.147	40.9235		--
116.235	35.8655		--
116.323	34.3332		--
116.411	40.6298		--
116.499	45.3359		--
116.587	45.3359		--
116.675	44.2027		--
116.763	35.4213		--
116.851	34.8102		--
116.938	37.2949		--
117.026	41.9344		--
117.114	46.9689		--
117.202	50.6977		--
117.29	50.7105		--
117.378	48.3372		--
117.466	45.7109		--
117.554	44.8627		--
117.642	45.0319		--
117.729	45.5295		--
117.817	44.8706		--
117.905	41.7632		--
117.993	41.3257		--
118.081	41.4215		--
118.169	41.3192		--
118.257	43.3273		--
118.345	43.8028		--
118.433	42.2867		--
118.52	42.0238		--
118.608	41.6791		--
118.696	42.2186		--
118.784	42.8603		--
118.872	42.9086		--
118.96	41.2087		--
119.048	40.0931		--
119.136	40.2775		--
119.224	42.5093		--
119.312	42.7654		--
119.399	42.3736		--
119.487	42.4897		--
119.575	42.7079		--
119.663	42.5734		--
119.751	43.5923		--
119.839	42.1859		--
119.927	40.904		--
120.015	40.9547		--
120.103	39.9582		--
120.19	40.9002		--
120.278	41.8328		--
120.366	41.4966		--
120.454	40.66		--
120.542	40.7542		--
120.63	40.478		--
120.718	38.3252		--
120.806	41.4597		--
120.894	41.4412		--
120.981	39.3854		--
121.069	42.1463		--
121.157	38.4163		--
121.245	38.867		--
121.333	40.3633		--
121.421	40.3235		--
121.509	39.9652		--
121.597	40.1179		--
121.685	39.8125		--
121.772	39.091		--
121.86	40.4567		--
121.948	38.0952		--
122.036	37.9069		--
122.124	38.4016		--
122.212	38.635		--
122.3	40.2606		--
122.388	39.4758		--
122.476	39.126		--
122.563	38.6266		--
122.651	38.2319		--
122.739	37.2103		--
122.827	37.7204		--
122.915	37.9832		--
123.003	36.9943		--
123.091	36.8064		--
123.179	36.5382		--
123.267	37.3942		--
123.354	37.0933		--
123.442	36.2306		--
123.53	35.3445		--
123.618	35.9329		--
123.706	35.9329		--
123.794	35.922		--
123.882	33.982		--
123.97	35.1357		--
124.058	34.6056		--
124.145	34.1842		--
124.233	33.9201		--
124.321	33.8356		--
124.409	33.6084		--
124.497	33.9071		--
124.585	33.2045		--
124.673	32.5281		--
124.761	32.8142		--
124.849	32.1687		--
124.937	32.7639		--
125.024	32.8663		--
125.112	32.0613		--
125.2	32.5527		--
125.288	32.0465		--
125.376	31.3302		--
125.464	29.3551		--
125.552	29.3904		--
125.64	29.7111		--
125.728	29.3203		--
125.815	28.9586		--
125.903	28.642		--
125.991	29.619		--
126.079	30.3036		--
126.167	28.97		--
126.255	28.9475		--
126.343	28.4002		--
126.431	28.6754		--
126.519	28.8051		--
126.606	26.4483		--
126.694	28.0239		--
126.782	28.5462		--
126.87	27.2605		--
126.958	28.9105		--
127.046	28.5931		--
127.134	26.313		--
127.222	26.9497		--
127.31	26.8254		--
127.397	26.2207		--
127.485	25.0991		--
127.573	24.7363		--
127.661	25.7603		--
127.749	25.4398		--
127.837	25.5856		--
127.925	25.7812		--
128.013	25.4748		--
128.101	24.7246		--
128.188	24.0867		--
128.276	23.623		--
128.364	23.4627		--
128.452	22.7518		--
128.54	24.3955		--
128.628	24.6939		--
128.716	25.3769		--
128.804	24.0931		--
128.892	23.189		--
128.979	23.8366		--
129.067	23.2366		--
129.155	23.0638		--
129.243	23.3488		--
129.331	23.3551		--
129.419	23.5089		--
129.507	23.5866		--
129.595	23.2224		--
129.683	22.9474		--
129.77	21.8163		--
129.858	21.049		--
129.946	22.3792		--
130.034	22.1432		--
130.122	22.4483		--
130.21	22.1708		--
130.298	22.6213		--
130.386	23.011		--
130.474	22.6853		--
130.562	21.7202		--
130.649	21.3558		--
130.737	21.6139		--
130.825	20.9891		--
130.913	21.7567		--
131.001	21.2415		--
131.089	21.5657		--
131.177	21.5547		--
131.265	21.2233		--
131.353	20.7558		--
131.44	20.3182		--
131.528	20.2255		--
131.616	20.6765		--
131.704	21.0189		--
131.792	21.1837		--
131.88	21.4293		--
131.968	21.8606		--
132.056	21.0404		--
132.144	20.6683		--
132.231	20.0463		--
132.319	19.2975		--
132.407	19.6567		--
132.495	19.7004		--
132.583	20.1985		--
132.671	20.8209		--
132.759	20.9255		--
132.847	20.5834		--
132.935	20.3436		--
133.022	19.7326		--
133.11	19.6753		--
133.198	20.0509		--
133.286	20.5256		--
133.374	20.8814		--
133.462	21.0047		--
133.55	19.0865		--
133.638	17.6233		--
133.726	16.7885		--
133.813	16.7949		--
133.901	17.0204		--
133.989	18.4105		--
134.077	19.5789		--
134.165	20.6811		--
134.253	19.1967		--
134.341	16.9671		--
134.429	14.5286		--
134.517	13.3563		--
134.604	12.6568		--
134.692	11.5947		--
134.78	10.6505		--
134.868	14.6767		--
134.956	15.8992		--
135.044	15.8992		--
135.132	14.4241		--
135.22	10.4019		--
135.308	10.84		--
135.395	11.5868		--
135.483	12.1446		--
135.571	13.1314		--
135.659	15.1449		--
135.747	16.8773		--
135.835	17.239		--
135.923	16.0103		--
136.011	14.985		--
136.099	13.8968		--
136.187	14.0314		--
136.274	14.4775		--
136.362	15.3515		--
136.45	16.3637		--
136.538	16.4708		--
136.626	16.0672		--
136.714	15.6625		--
136.802	15.3293		--
136.89	15.2344		--
136.978	15.786		--
137.065	16.0407		--
137.153	15.5357		--
137.241	14.991		--
137.329	14.6636		--
137.417	14.4795		--
137.505	14.3481		--
137.593	14.801		--
137.681	15.0298		--
137.769	14.7463		--
137.856	14.5235		--
137.944	14.2442		--
138.032	14.1494		--
138.12	13.6705		--
138.208	13.7813		--
138.296	14.0258		--
138.384	14.0218		--
138.472	13.6376		--
138.56	13.1405		--
138.647	13.1904		--
138.735	13.1395		--
138.823	13.4071		--
138.911	13.5538		--
138.999	13.2053		--
139.087	13.247		--
139.175	12.5459		--
139.263	12.2255		--
139.351	11.7808		--
139.438	12.0579		--
139.526	12.4944		--
139.614	12.4156		--
139.702	12.33		--
139.79	12.2701		--
139.878	12.2178		--
139.966	12.4422		--
140.054	12.3934		--
140.142	11.1561		--
140.229	10.9709		--
140.317	11.232		--
140.405	11.1003		--
140.493	10.9849		--
140.581	11.1485		--
140.669	11.1334		--
140.757	10.9677		--
140.845	10.8798		--
140.933	10.7631		--
141.02	10.7809		--
141.108	11.0526		--
141.196	10.8705		--
141.284	11.5934		--
141.372	11.2788		--
141.46	10.9686		--
141.548	10.571		--
141.636	10.5924		--
141.724	10.456		--
141.812	10.466		--
141.899	10.3037		--
141.987	10.3717		--
142.075	10.1088		--
142.163	10.2053		--
142.251	10.2102		--
142.339	10.1087		--
142.427	9.62824		--
142.515	9.74349		--
142.603	9.96111		--
142.69	10.1292		--
142.778	10.0045		--
142.866	10.0561		--
142.954	9.68578		--
143.042	10.4494		--
143.13	9.79663		--
143.218	10.5143		--
143.306	9.5433		--
143.394	9.62629		--
143.481	9.45321		--
143.569	9.25521		--
143.657	9.11756		--
143.745	9.19527		--
143.833	9.10264		--
143.921	9.25595		--
144.009	9.17726		--
144.097	9.18673		--
144.185	9.31253		--
144.272	9.35264		--
144.36	9.37825		--
144.448	8.99851		--
144.536	9.06889		--
144.624	9.14816		--
144.712	9.3502		--
144.8	9.4027		--
144.888	9.25755		--
144.976	9.14829		--
145.063	9.10943		--
145.151	9.05711		--
145.239	8.86157		--
145.327	8.40037		--
145.415	8.5327		--
145.503	8.44072		--
145.591	8.46194		--
145.679	8.47133		--
145.767	8.41721		--
145.854	8.41731		--
145.942	8.33378		--
146.03	8.30651		--
146.118	8.23916		--
146.206	8.08228		--
146.294	8.21195		--
146.382	8.13042		--
146.47	8.01142		--
146.558	8.27181		--
146.645	8.02953		--
146.733	8.03812		--
146.821	8.10707		--
146.909	8.18842		--
146.997	8.16387		--
147.085	7.96633		--
147.173	8.08184		--
147.261	7.88069		--
147.349	8.22781		--
147.437	8.15573		--
147.524	8.20821		--
147.612	7.94495		--
147.7	7.91378		--
147.788	7.78226		--
147.876	7.50581		--
147.964	7.34232		--
148.052	7.22421		--
148.14	7.48051		--
148.228	7.50941		--
148.315	7.43754		--
148.403	7.40243		--
148.491	7.31905		--
148.579	7.4079		--
148.667	7.2331		--
148.755	7.25578		--
148.843	7.27048		--
148.931	7.48154		--
149.019	7.35373		--
149.106	7.5975		--
149.194	7.1311		--
149.282	7.16386		--
149.37	6.95925		--
149.458	6.64654		--
149.546	6.4283		--
149.634	6.5857		--
149.722	6.61879		--
149.81	6.50725		--
149.897	6.37717		--
149.985	6.38989		--
150.073	6.31774		--
150.161	6.24039		--
150.249	6.46598		--
150.337	6.22051		--
150.425	6.22008		--
150.513	6.18404		--
150.601	6.14715		--
150.688	6.09427		--
150.776	6.06966		--
150.864	5.95619		--
150.952	5.82062		--
151.04	5.88615		--
151.128	5.90643		--
151.216	5.90223		--
151.304	5.89837		--
151.392	5.71854		--
151.479	5.72022		--
151.567	5.77442		--
151.655	5.74705		--
151.743	5.61808		--
151.831	5.65421		--
151.919	5.76851		--
152.007	5.66282		--
152.095	5.67799		--
152.183	5.79338		--
152.27	5.67606		--
152.358	5.54348		--
152.446	5.59224		--
152.534	5.4037		--
152.622	5.24416		--
152.71	5.11845		--
152.798	5.15025		--
152.886	4.95394		--
152.974	4.84337		--
153.062	5.35721		--
153.149	5.24336		--
153.237	4.38945		--
153.325	4.22426		--
153.413	5.06091		--
153.501	4.58981		--
153.589	4.09503		--
153.677	4.65532		--
153.765	5.25513		--
153.853	4.84825		--
153.94	4.7609		--
154.028	5.17524		--
154.116	5.12197		--
154.204	5.09557		--
154.292	5.13532		--
154.38	5.0769		--
154.468	5.04468		--
154.556	5.09827		--
154.644	4.91213		--
154.731	4.88445		--
154.819	4.98118		--
154.907	4.91854		--
154.995	5.02341		--
155.083	4.88102		--
155.171	4.89073		--
155.259	4.93368		--
155.347	4.8714		--
155.435	4.83604		--
155.522	4.73394		--
155.61	4.72649		--
155.698	4.72286		--
155.786	4.69118		--
155.874	4.66672		--
155.962	4.79969		--
156.05	4.79033		--
156.138	4.54917		--
156.226	4.63316		--
156.313	4.63253		--
156.401	4.63689		--
156.489	4.59522		--
156.577	4.65208		--
156.665	4.69243		--
156.753	4.70201		--
156.841	4.65481		--
156.929	4.58081		--
157.017	4.60813		--
157.104	4.489		--
157.192	4.39924		--
157.28	4.20823		--
157.368	4.15684		--
157.456	4.18729		--
157.544	4.10576		--
157.632	4.0312		--
157.72	3.8908		--
157.808	3.82018		--
157.896	3.79656		--
157.983	3.81201		--
158.071	3.76636		--
158.159	3.80395		--
158.247	3.75469		--
158.335	3.69221		--
158.423	3.71907		--
158.511	3.69952		--
158.599	3.70826		--
158.687	3.7574		--
158.774	3.74568		--
158.862	3.6906		--
158.95	3.59412		--
159.038	3.65823		--
159.126	3.66801		--
159.214	3.70025		--
159.302	3.72547		--
159.39	3.74247		--
159.478	3.71134		--
159.565	3.74787		--
159.653	3.64507		--
159.741	3.60846		--
159.829	3.51399		--
159.917	3.43842		--
160.005	3.44438		--
160.093	3.36457		--
160.181	3.35357		--
160.269	3.35164		--
160.356	3.26278		--
160.444	3.29639		--
160.532	3.30298		--
160.62	3.24948		--
160.708	3.22686		--
160.796	3.25542		--
160.884	3.22744		--
160.972	3.14302		--
161.06	3.10226		--
161.147	3.16524		--
161.235	3.10441		--
161.323	2.95281		--
161.411	3.15385		--
161.499	2.82026		--
161.587	2.97265		--
161.675	2.93613		--
161.763	3.06995		--
161.851	2.91555		--
161.938	2.88963		--
162.026	2.89671		--
162.114	2.77957		--
162.202	2.76636		--
162.29	2.71593		--
162.378	2.64473		--
162.466	2.52475		--
162.554	2.55815		--
162.642	2.57252		--
162.729	2.55213		--
162.817	2.57569		--
162.905	2.67352		--
162.993	2.5975		--
163.081	2.55607		--
163.169	2.57478		--
163.257	2.58871		--
163.345	2.59003		--
163.433	2.56303		--
163.52	2.54787		--
163.608	2.53155		--
163.696	2.47213		--
163.784	2.43079		--
163.872	2.43261		--
163.96	2.37875		--
164.048	2.34967		--
164.136	2.40273		--
164.224	2.41832		--
164.312	2.40607		--
164.399	2.3878		--
164.487	2.35527		--
164.575	2.39293		--
164.663	2.39048		--
164.751	2.36772		--
164.839	2.37357		--
164.927	2.39544		--
165.015	2.44676		--
165.103	2.42957		--
165.19	2.39416		--
165.278	2.40641		--
165.366	2.45485		--
165.454	2.47812		--
165.542	2.47574		--
165.63	2.41074		--
165.718	2.35359		--
165.806	2.28548		--
165.894	2.27579		--
165.981	2.13222		--
166.069	2.22264		--
166.157	2.22534		--
166.245	2.22591		--
166.333	2.23352		--
166.421	2.22553		--
166.509	2.19324		--
166.597	2.13254		--
166.685	2.1029		--
166.772	2.13325		--
166.86	2.09836		--
166.948	2.105		--
167.036	2.1038		--
167.124	2.1208		--
167.212	2.09049		--
167.3	2.05312		--
167.388	2.05024		--
167.476	1.98423		--
167.563	1.9763		--
167.651	1.94411		--
167.739	1.9136		--
167.827	1.92299		--
167.915	1.8882		--
168.003	1.88119		--
168.091	1.89601		--
168.179	1.8689		--
168.267	1.91024		--
168.354	1.90786		--
168.442	1.90251		--
168.53	1.9282		--
168.618	1.89769		--
168.706	1.82216		--
168.794	1.87128		--
168.882	1.83265		--
168.97	1.7779		--
169.058	1.72487		--
169.145	1.74585		--
169.233	1.6994		--
169.321	1.66385		--
169.409	1.63176		--
169.497	1.62901		--
169.585	1.61057		--
169.673	1.58389		--
169.761	1.57188		--
169.849	1.55358		--
169.936	1.50892		--
170.024	1.53625		--
170.112	1.54973		--
170.2	1.56369		--
170.288	1.60246		--
170.376	1.63783		--
170.464	1.58368		--
170.552	1.5		--
170.64	1.49067		--
170.728	1.51733		--
170.815	1.5862		--
170.903	1.63107		--
170.991	1.63977		--
171.079	1.65297		--
171.167	1.60922		--
171.255	1.50358		--
171.343	1.44024		--
171.431	1.45206		--
171.519	1.44621		--
171.606	1.45539		--
171.694	1.3988		--
171.782	1.36328		--
171.87	1.31031		--
171.958	1.29492		--
172.046	1.29681		--
172.134	1.31817		--
172.222	1.35803		--
172.31	1.31839		--
172.397	1.31345		--
172.485	1.33178		--
172.573	1.33741		--
172.661	1.34547		--
172.749	1.29413		--
172.837	1.22936		--
172.925	1.22829		--
173.013	1.25371		--
173.101	1.35467		--
173.188	1.38845		--
173.276	1.34198		--
173.364	1.24244		--
173.452	1.2074		--
173.54	1.21665		--
173.628	1.28815		--
173.716	1.35253		--
173.804	1.37135		--
173.892	1.35055		--
173.979	1.28242		--
174.067	1.25403		--
174.155	1.20579		--
174.243	1.14924		--
174.331	1.19148		--
174.419	1.21584		--
174.507	1.25306		--
174.595	1.25028		--
174.683	1.23175		--
174.77	1.23594		--
174.858	1.2283		--
174.946	1.27152		--
175.034	1.3316		--
175.122	1.35266		--
175.21	1.38134		--
175.298	1.4279		--
175.386	1.52295		--
175.474	1.59263		--
175.562	1.64148		--
[truncated: 50 more rows]

## Sheet: Fg.2t
N-GOm		N-GOm Fitting		f=0.67
Azimuthal angle	Intensity	Azimuthal angle	Intensity
(°)	(a.u.)	(°)	(a.u.)
85.3857	55.5003	174.353	4.47551
85.4736	56.2614	174.553	4.47541
85.5615	58.59	174.753	4.47533
85.6494	58.4584	174.953	4.47524
85.7373	56.9119	175.153	4.47516
85.8252	60.49	175.353	4.47509
85.9131	62.8855	175.553	4.47502
86.001	65.6878	175.753	4.47495
86.0889	68.776	175.954	4.47489
86.1768	70.4389	176.154	4.47483
86.2647	70.6758	176.354	4.47477
86.3525	77.7849	176.554	4.47472
86.4404	77.4027	176.754	4.47467
86.5283	86.0909	176.954	4.47462
86.6162	88.0206	177.154	4.47457
86.7041	89.5795	177.354	4.47453
86.792	85.9702	177.555	4.47449
86.8799	84.1409	177.755	4.47445
86.9678	76.0273	177.955	4.47442
87.0556	72.4607	178.155	4.47438
87.1436	66.223	178.355	4.47435
87.2314	66.4202	178.555	4.47432
87.3193	68.6011	178.755	4.47429
87.4072	70.4004	178.955	4.47426
87.4951	69.9668	179.156	4.47424
87.583	69.5445	179.356	4.47421
87.6709	69.1809	179.556	4.47419
87.7588	68.7026	179.756	4.47417
87.8467	68.1365	179.956	4.47415
87.9346	67.5893		--
88.0225	67.3032		--
88.1103	66.2674		--
88.1982	65.5025		--
88.2861	64.9407		--
88.374	63.6937		--
88.4619	62.5711		--
88.5498	62.2384		--
88.6377	67.2051		--
88.7256	74.3755		--
88.8135	75.4365		--
88.9014	75.4365		--
88.9892	75.4365		--
89.0771	75.4365		--
89.165	75.4496		--
89.2529	75.5734		--
89.3408	75.6835		--
89.4287	75.9039		--
89.5166	76.3042		--
89.6045	77.7273		--
89.6924	83.4057		--
89.7803	114.104		--
89.8682	106.724		--
89.956	79.6251		--
90.0439	79.6251		--
90.1318	106.668		--
90.2197	114.645		--
90.3076	88.9067		--
90.3955	85.2092		--
90.4834	84.3593		--
90.5713	83.9965		--
90.6592	83.8526		--
90.7471	83.7992		--
90.835	83.8123		--
90.9228	83.8136		--
91.0107	83.8136		--
91.0986	83.8136		--
91.1865	83.8136		--
91.2744	82.6194		--
91.3623	74.5968		--
91.4502	69.0651		--
91.5381	69.47		--
91.626	70.7505		--
91.7139	72.1175		--
91.8017	72.7407		--
91.8896	73.5905		--
91.9775	74.7755		--
92.0654	75.0947		--
92.1533	75.7026		--
92.2412	76.3276		--
92.3291	76.8077		--
92.417	77.2501		--
92.5049	77.7429		--
92.5928	78.2212		--
92.6807	76.1904		--
92.7686	72.3693		--
92.8564	71.2037		--
92.9443	71.6378		--
93.0322	76.7623		--
93.1201	91.144		--
93.208	93.8999		--
93.2959	106.811		--
93.3838	107.166		--
93.4717	108.191		--
93.5596	99.2106		--
93.6475	99.7813		--
93.7353	94.9405		--
93.8232	94.6952		--
93.9111	92.8283		--
93.999	91.5346		--
94.0869	87.6667		--
94.1748	84.4915		--
94.2627	80.8997		--
94.3506	84.0108		--
94.4385	84.2452		--
94.5264	81.3585		--
94.6142	80.5887		--
94.7021	84.2441		--
94.79	82.9533		--
94.8779	82.7679		--
94.9658	81.1107		--
95.0537	81.5222		--
95.1416	83.9156		--
95.2295	83.103		--
95.3174	82.8084		--
95.4053	79.9596		--
95.4932	78.0316		--
95.5811	77.8355		--
95.6689	78.6559		--
95.7568	79.2279		--
95.8447	78.1291		--
95.9326	78.7486		--
96.0205	77.5765		--
96.1084	78.8287		--
96.1963	79.1998		--
96.2842	85.2288		--
96.3721	94.8072		--
96.46	96.7797		--
96.5478	94.6924		--
96.6357	96.8346		--
96.7236	105.037		--
96.8115	90.5622		--
96.8994	89.9928		--
96.9873	90.3436		--
97.0752	92.6528		--
97.1631	90.0311		--
97.251	87.117		--
97.3389	86.2037		--
97.4267	86.8976		--
97.5146	87.0538		--
97.6025	87.231		--
97.6904	84.636		--
97.7783	84.8019		--
97.8662	84.9366		--
97.9541	85.0708		--
98.042	85.0708		--
98.1299	82.2479		--
98.2178	80.3477		--
98.3057	80.668		--
98.3936	81.1963		--
98.4814	80.707		--
98.5693	81.6038		--
98.6572	81.0566		--
98.7451	78.5649		--
98.833	79.3683		--
98.9209	80.0328		--
99.0088	80.6163		--
99.0967	80.3995		--
99.1846	81.5395		--
99.2725	79.6741		--
99.3603	79.5489		--
99.4482	80.3064		--
99.5361	89.1744		--
99.624	90.9537		--
99.7119	94.0605		--
99.7998	92.9973		--
99.8877	93.6693		--
99.9756	83.1489		--
100.063	84.9055		--
100.151	93.175		--
100.239	89.2229		--
100.327	91.0005		--
100.415	91.2649		--
100.503	92.1381		--
100.591	78.2764		--
100.679	81.5985		--
100.767	88.2581		--
100.854	84.5218		--
100.942	86.0069		--
101.03	86.9851		--
101.118	82.6133		--
101.206	78.1755		--
101.294	80.9918		--
101.382	75.5781		--
101.47	79.482		--
101.558	81.8144		--
101.645	84.725		--
101.733	82.9547		--
101.821	82.8995		--
101.909	84.7816		--
101.997	78.9124		--
102.085	76.7971		--
102.173	74.8942		--
102.261	79.6522		--
102.349	80.8141		--
102.437	77.7001		--
102.524	81.5889		--
102.612	82.8518		--
102.7	98.1221		--
102.788	96.4353		--
102.876	93.2782		--
102.964	93.3848		--
103.052	92.2318		--
103.14	82.4442		--
103.228	81.4757		--
103.315	83.5704		--
103.403	93.1176		--
103.491	91.2006		--
103.579	93.1622		--
103.667	95.8833		--
103.755	89.6639		--
103.843	85.307		--
103.931	74.5452		--
104.019	85.9927		--
104.106	79.5948		--
104.194	76.4228		--
104.282	82.2365		--
104.37	88.2671		--
104.458	90.3758		--
104.546	87.8299		--
104.634	86.6415		--
104.722	87.1942		--
104.81	76.198		--
104.897	76.1846		--
104.985	78.3367		--
105.073	76.6221		--
105.161	82.5227		--
105.249	80.5287		--
105.337	83.4739		--
105.425	82.3183		--
105.513	82.4467		--
105.601	82.3731		--
105.688	91.1782		--
105.776	89.5267		--
105.864	88.3222		--
105.952	90.1184		--
106.04	85.4593		--
106.128	86.5046		--
106.216	81.9091		--
106.304	75.7908		--
106.392	73.8462		--
106.479	72.2874		--
106.567	77.0007		--
106.655	83.3894		--
106.743	82.9069		--
106.831	80.4479		--
106.919	77.0964		--
107.007	78.5869		--
107.095	78.905		--
107.183	66.6451		--
107.271	63.3201		--
107.358	64.4587		--
107.446	67.2681		--
107.534	69.9506		--
107.622	74.2418		--
107.71	73.2395		--
107.798	76.097		--
107.886	78.6277		--
107.974	79.0385		--
108.062	72.5325		--
108.149	66.0692		--
108.237	57.3159		--
108.325	64.3824		--
108.413	70.2955		--
108.501	68.8434		--
108.589	57.0615		--
108.677	62.5525		--
108.765	69.2218		--
108.853	76.7514		--
108.94	80.3186		--
109.028	76.9343		--
109.116	75.3559		--
109.204	70.136		--
109.292	65.8503		--
109.38	62.3651		--
109.468	58.7073		--
109.556	58.2924		--
109.644	57.1739		--
109.731	61.9956		--
109.819	61.4032		--
109.907	61.3554		--
109.995	63.9461		--
110.083	65.1904		--
110.171	65.4064		--
110.259	63.2644		--
110.347	55.0747		--
110.435	59.0482		--
110.522	60.1407		--
110.61	61.3723		--
110.698	59.9759		--
110.786	56.4363		--
110.874	60.2058		--
110.962	60.0695		--
111.05	57.7728		--
111.138	57.419		--
111.226	58.7131		--
111.313	59.3053		--
111.401	59.2004		--
111.489	58.8633		--
111.577	57.175		--
111.665	57.3461		--
111.753	59.468		--
111.841	59.468		--
111.929	57.6669		--
112.017	57.8117		--
112.104	57.065		--
112.192	52.7969		--
112.28	51.3108		--
112.368	51.9619		--
112.456	52.7703		--
112.544	51.8597		--
112.632	51.7484		--
112.72	53.3955		--
112.808	53.1038		--
112.895	49.8007		--
112.983	49.2072		--
113.071	53.4293		--
113.159	51.5454		--
113.247	51.607		--
113.335	49.0018		--
113.423	44.6609		--
113.511	45.449		--
113.599	48.374		--
113.687	47.3669		--
113.774	44.884		--
113.862	44.2834		--
113.95	45.4026		--
114.038	45.6276		--
114.126	45.9049		--
114.214	46.3664		--
114.302	48.3091		--
114.39	45.1983		--
114.478	44.2889		--
114.565	46.0868		--
114.653	45.9717		--
114.741	44.2623		--
114.829	44.141		--
114.917	41.028		--
115.005	39.6516		--
115.093	39.1745		--
115.181	40.482		--
115.269	42.5155		--
115.356	43.2903		--
115.444	43.3352		--
115.532	43.2968		--
115.62	43.4764		--
115.708	45.4181		--
115.796	48.1737		--
115.884	50.3956		--
115.972	48.1551		--
116.06	43.4346		--
116.147	37.1424		--
116.235	32.184		--
116.323	30.2723		--
116.411	35.6968		--
116.499	39.7329		--
116.587	39.7329		--
116.675	38.7361		--
116.763	31.0336		--
116.851	30.9826		--
116.938	33.8103		--
117.026	38.2368		--
117.114	42.8474		--
117.202	45.9764		--
117.29	45.8492		--
117.378	43.6293		--
117.466	41.1388		--
117.554	39.5481		--
117.642	39.1581		--
117.729	39.1553		--
117.817	38.5898		--
117.905	36.2013		--
117.993	35.9873		--
118.081	36.3488		--
118.169	36.3038		--
118.257	38.4284		--
118.345	38.9738		--
118.433	37.4657		--
118.52	37.0858		--
118.608	36.472		--
118.696	37.1621		--
118.784	37.8806		--
118.872	37.9941		--
118.96	36.6702		--
119.048	35.283		--
119.136	35.2164		--
119.224	36.9945		--
119.312	37.0307		--
119.399	36.7667		--
119.487	36.8198		--
119.575	36.9183		--
119.663	36.7995		--
119.751	37.7921		--
119.839	37.1258		--
119.927	35.9568		--
120.015	35.9682		--
120.103	35.0616		--
120.19	35.3823		--
120.278	35.9066		--
120.366	35.7786		--
120.454	35.4181		--
120.542	35.3932		--
120.63	34.6995		--
120.718	32.7484		--
120.806	35.7812		--
120.894	36.002		--
120.981	34.1627		--
121.069	36.3772		--
121.157	32.615		--
121.245	33.2382		--
121.333	34.4703		--
121.421	34.5007		--
121.509	34.1131		--
121.597	34.0354		--
121.685	33.4079		--
121.772	32.8061		--
121.86	33.6971		--
121.948	31.4208		--
122.036	31.3272		--
122.124	31.9558		--
122.212	31.6071		--
122.3	33.1805		--
122.388	32.6606		--
122.476	32.5195		--
122.563	32.0592		--
122.651	31.9858		--
122.739	31.1263		--
122.827	31.3735		--
122.915	31.4009		--
123.003	30.6692		--
123.091	30.5639		--
123.179	30.2414		--
123.267	30.8565		--
123.354	30.5937		--
123.442	29.2672		--
123.53	28.5313		--
123.618	29.0109		--
123.706	29.0109		--
123.794	29.0019		--
123.882	27.3832		--
123.97	29.0421		--
124.058	29.0807		--
124.145	28.8876		--
124.233	28.8046		--
124.321	28.8084		--
124.409	28.436		--
124.497	28.6205		--
124.585	27.8249		--
124.673	27.3296		--
124.761	27.2878		--
124.849	26.6433		--
124.937	27.2561		--
125.024	27.2985		--
125.112	26.6061		--
125.2	26.998		--
125.288	26.9826		--
125.376	27.4573		--
125.464	25.7743		--
125.552	25.7918		--
125.64	26.6148		--
125.728	26.2847		--
125.815	25.9478		--
125.903	25.4096		--
125.991	26.3233		--
126.079	26.8054		--
126.167	25.5848		--
126.255	24.9439		--
126.343	24.4418		--
126.431	24.4888		--
126.519	24.3104		--
126.606	22.3356		--
126.694	23.7673		--
126.782	24.4411		--
126.87	23.3922		--
126.958	24.8109		--
127.046	24.2737		--
127.134	22.3969		--
127.222	23.2171		--
127.31	23.0997		--
127.397	22.7065		--
127.485	22.44		--
127.573	22.143		--
127.661	23.0565		--
127.749	22.6282		--
127.837	22.3384		--
127.925	22.4528		--
128.013	21.8552		--
128.101	21.1649		--
128.188	20.5704		--
128.276	20.1264		--
128.364	20.037		--
128.452	19.3719		--
128.54	20.4548		--
128.628	20.9324		--
128.716	21.3799		--
128.804	20.1569		--
128.892	19.4771		--
128.979	20.0643		--
129.067	19.4681		--
129.155	19.1981		--
129.243	19.2154		--
129.331	18.846		--
129.419	18.8622		--
129.507	18.769		--
129.595	18.4383		--
129.683	18.189		--
129.77	17.1569		--
129.858	16.6464		--
129.946	17.0978		--
130.034	16.87		--
130.122	17.3509		--
130.21	17.2118		--
130.298	17.5703		--
130.386	17.9029		--
130.474	17.691		--
130.562	16.8227		--
130.649	16.5387		--
130.737	16.7626		--
130.825	15.8266		--
130.913	16.1744		--
131.001	15.5579		--
131.089	15.7273		--
131.177	15.8338		--
131.265	15.6645		--
131.353	15.426		--
131.44	15.0348		--
131.528	14.771		--
131.616	15.2857		--
131.704	15.4259		--
131.792	15.3783		--
131.88	15.4204		--
131.968	15.9311		--
132.056	15.2732		--
132.144	14.8886		--
132.231	14.27		--
132.319	13.8847		--
132.407	14.1609		--
132.495	14.1848		--
132.583	14.7739		--
132.671	15.3714		--
132.759	15.5683		--
132.847	15.4311		--
132.935	15.1015		--
133.022	14.635		--
133.11	14.5853		--
133.198	14.7634		--
133.286	15.1752		--
133.374	15.5001		--
133.462	15.6432		--
133.55	14.6486		--
133.638	13.8185		--
133.726	13.4887		--
133.813	13.6236		--
133.901	14.0681		--
133.989	15.0944		--
134.077	16.2775		--
134.165	17.1746		--
134.253	15.9153		--
134.341	14.0195		--
134.429	11.9963		--
134.517	10.9393		--
134.604	10.2958		--
134.692	9.33114		--
134.78	8.33019		--
134.868	11.2472		--
134.956	12.1191		--
135.044	12.1191		--
135.132	10.9956		--
135.22	8.08302		--
135.308	8.68295		--
135.395	9.37101		--
135.483	9.8878		--
135.571	10.7283		--
135.659	12.3634		--
135.747	13.8443		--
135.835	14.2038		--
135.923	13.179		--
136.011	12.265		--
136.099	11.422		--
136.187	11.0926		--
136.274	11.2679		--
136.362	11.857		--
136.45	12.5522		--
136.538	12.3111		--
136.626	11.9136		--
136.714	11.64		--
136.802	11.3804		--
136.89	11.282		--
136.978	11.7338		--
137.065	11.9009		--
137.153	11.3707		--
137.241	11.0166		--
137.329	10.8659		--
137.417	10.7938		--
137.505	10.7252		--
137.593	11.1883		--
137.681	11.4049		--
137.769	11.2852		--
137.856	11.1626		--
137.944	11.0434		--
138.032	10.9631		--
138.12	10.4154		--
138.208	10.3684		--
138.296	10.5004		--
138.384	10.4499		--
138.472	10.2275		--
138.56	10.0663		--
138.647	10.3363		--
138.735	10.2157		--
138.823	10.4752		--
138.911	10.5522		--
138.999	10.2527		--
139.087	10.3781		--
139.175	9.84891		--
139.263	9.78236		--
139.351	9.31968		--
139.438	9.4136		--
139.526	9.81036		--
139.614	9.80798		--
139.702	9.76957		--
139.79	9.65485		--
139.878	9.85203		--
139.966	9.86545		--
140.054	9.95988		--
140.142	9.40714		--
140.229	9.1994		--
140.317	9.4135		--
140.405	9.18003		--
140.493	9.25107		--
140.581	9.40663		--
140.669	9.40864		--
140.757	9.26		--
140.845	9.27688		--
140.933	9.35758		--
141.02	9.37013		--
141.108	9.50744		--
141.196	9.33193		--
141.284	9.74969		--
141.372	9.43079		--
141.46	9.04788		--
141.548	8.85221		--
141.636	9.0849		--
141.724	8.96751		--
141.812	9.04172		--
141.899	8.94086		--
141.987	8.93073		--
142.075	8.74578		--
142.163	8.85232		--
142.251	8.69192		--
142.339	8.53045		--
142.427	8.17032		--
142.515	8.31082		--
142.603	8.07165		--
142.69	8.13509		--
142.778	8.05789		--
142.866	8.17944		--
142.954	7.94964		--
143.042	8.49372		--
143.13	7.91272		--
143.218	8.48627		--
143.306	7.61765		--
143.394	7.66788		--
143.481	7.49092		--
143.569	7.32075		--
143.657	7.16324		--
143.745	7.17787		--
143.833	6.97112		--
143.921	7.09536		--
144.009	7.00037		--
144.097	6.94908		--
144.185	7.13291		--
144.272	7.08468		--
144.36	7.11079		--
144.448	6.75314		--
144.536	6.87769		--
144.624	6.96872		--
144.712	6.95564		--
144.8	7.02016		--
144.888	6.822		--
144.976	6.74406		--
145.063	6.72601		--
145.151	6.70531		--
145.239	6.62967		--
145.327	6.42409		--
145.415	6.41069		--
145.503	6.38961		--
145.591	6.25393		--
145.679	6.12426		--
145.767	6.16763		--
145.854	6.17244		--
145.942	6.11586		--
146.03	6.17747		--
146.118	6.1057		--
146.206	5.89482		--
146.294	5.99474		--
146.382	5.9373		--
146.47	5.81137		--
146.558	5.99403		--
146.645	5.93563		--
146.733	5.90529		--
146.821	5.90746		--
146.909	5.88603		--
146.997	5.86157		--
147.085	5.69697		--
147.173	5.78702		--
147.261	5.47673		--
147.349	5.53639		--
147.437	5.46953		--
147.524	5.60306		--
147.612	5.52877		--
147.7	5.49429		--
147.788	5.50073		--
147.876	5.39826		--
147.964	5.2435		--
148.052	5.21188		--
148.14	5.33452		--
148.228	5.35415		--
148.315	5.29894		--
148.403	5.2703		--
148.491	5.17745		--
148.579	5.31205		--
148.667	5.10582		--
148.755	5.07427		--
148.843	5.04079		--
148.931	5.18975		--
149.019	5.13617		--
149.106	5.26169		--
149.194	4.87786		--
149.282	4.94413		--
149.37	4.88688		--
149.458	4.89466		--
149.546	4.85105		--
149.634	4.89508		--
149.722	4.89835		--
149.81	4.83541		--
149.897	4.74063		--
149.985	4.71439		--
150.073	4.59389		--
150.161	4.51699		--
150.249	4.69174		--
150.337	4.55236		--
150.425	4.51475		--
150.513	4.51301		--
150.601	4.54674		--
150.688	4.55747		--
150.776	4.52236		--
150.864	4.50192		--
150.952	4.51036		--
151.04	4.62598		--
151.128	4.49656		--
151.216	4.45385		--
151.304	4.43082		--
151.392	4.34875		--
151.479	4.43528		--
151.567	4.58157		--
151.655	4.59557		--
151.743	4.46539		--
151.831	4.41928		--
151.919	4.55032		--
152.007	4.44295		--
152.095	4.2964		--
152.183	4.37244		--
152.27	4.28592		--
152.358	4.1997		--
152.446	4.28587		--
152.534	4.29599		--
152.622	4.23279		--
152.71	4.20092		--
152.798	4.20635		--
152.886	3.94695		--
152.974	3.81772		--
153.062	4.154		--
153.149	3.99508		--
153.237	3.30954		--
153.325	3.22434		--
153.413	3.87302		--
153.501	3.50523		--
153.589	3.27669		--
153.677	3.80518		--
153.765	4.32833		--
153.853	3.9366		--
153.94	3.77171		--
154.028	4.04715		--
154.116	4.00274		--
154.204	4.02009		--
154.292	4.15032		--
154.38	4.14579		--
154.468	4.23096		--
154.556	4.24472		--
154.644	4.15466		--
154.731	4.16769		--
154.819	4.17107		--
154.907	4.12539		--
154.995	4.17937		--
155.083	4.09607		--
155.171	3.98621		--
155.259	3.99164		--
155.347	3.95017		--
155.435	3.90191		--
155.522	3.8312		--
155.61	3.62751		--
155.698	3.63677		--
155.786	3.6766		--
155.874	3.64847		--
155.962	3.57239		--
156.05	3.57927		--
156.138	3.45404		--
156.226	3.40092		--
156.313	3.33216		--
156.401	3.33661		--
156.489	3.21631		--
156.577	3.16083		--
156.665	3.08679		--
156.753	3.08401		--
156.841	3.07475		--
156.929	3.00616		--
157.017	2.93713		--
157.104	2.89976		--
157.192	2.91141		--
157.28	2.83936		--
157.368	2.8596		--
157.456	2.91868		--
157.544	2.94524		--
157.632	2.98715		--
157.72	2.96072		--
157.808	2.94108		--
157.896	2.93462		--
157.983	2.9225		--
158.071	2.96702		--
158.159	2.92834		--
158.247	2.90228		--
158.335	2.91363		--
158.423	2.90244		--
158.511	2.87187		--
158.599	2.82104		--
158.687	2.834		--
158.774	2.87775		--
158.862	2.87191		--
158.95	2.81152		--
159.038	2.83958		--
159.126	2.80666		--
159.214	2.74646		--
159.302	2.66351		--
159.39	2.64895		--
159.478	2.63449		--
159.565	2.67569		--
159.653	2.61127		--
159.741	2.59552		--
159.829	2.58266		--
159.917	2.59988		--
160.005	2.65393		--
160.093	2.67797		--
160.181	2.75413		--
160.269	2.76315		--
160.356	2.82325		--
160.444	2.82579		--
160.532	2.79		--
160.62	2.78565		--
160.708	2.77861		--
160.796	2.72134		--
160.884	2.69695		--
160.972	2.654		--
161.06	2.55233		--
161.147	2.59523		--
161.235	2.55567		--
161.323	2.53656		--
161.411	2.61215		--
161.499	2.2766		--
161.587	2.36302		--
161.675	2.41336		--
161.763	2.55577		--
161.851	2.45523		--
161.938	2.40436		--
162.026	2.33784		--
162.114	2.35135		--
162.202	2.38661		--
162.29	2.33584		--
162.378	2.33034		--
162.466	2.33971		--
162.554	2.36823		--
162.642	2.37363		--
162.729	2.28404		--
162.817	2.2768		--
162.905	2.30456		--
162.993	2.24296		--
163.081	2.19994		--
163.169	2.1904		--
163.257	2.22295		--
163.345	2.2347		--
163.433	2.25368		--
163.52	2.27419		--
163.608	2.23957		--
163.696	2.2029		--
163.784	2.1642		--
163.872	2.09598		--
163.96	2.04629		--
164.048	2.01538		--
164.136	1.98357		--
164.224	1.93473		--
164.312	1.92622		--
164.399	1.91036		--
164.487	1.90898		--
164.575	1.90783		--
164.663	1.86289		--
164.751	1.87897		--
164.839	1.90641		--
164.927	1.92085		--
165.015	1.91781		--
165.103	1.89135		--
165.19	1.88737		--
165.278	1.88221		--
165.366	1.84348		--
165.454	1.86086		--
165.542	1.86434		--
165.63	1.86674		--
165.718	1.86368		--
165.806	1.86229		--
165.894	1.7533		--
165.981	1.683		--
166.069	1.76439		--
166.157	1.72795		--
166.245	1.73828		--
166.333	1.73453		--
166.421	1.75116		--
166.509	1.78547		--
166.597	1.8194		--
166.685	1.83708		--
166.772	1.85571		--
166.86	1.87001		--
166.948	1.80752		--
167.036	1.7679		--
167.124	1.72414		--
167.212	1.65947		--
167.3	1.69785		--
167.388	1.7544		--
167.476	1.7456		--
167.563	1.73999		--
167.651	1.81047		--
167.739	1.82582		--
167.827	1.81099		--
167.915	1.82439		--
168.003	1.79053		--
168.091	1.75407		--
168.179	1.68827		--
168.267	1.64432		--
168.354	1.66982		--
168.442	1.66245		--
168.53	1.64447		--
168.618	1.61803		--
168.706	1.54816		--
168.794	1.61444		--
168.882	1.60568		--
168.97	1.62663		--
169.058	1.62898		--
169.145	1.5986		--
169.233	1.54744		--
169.321	1.57995		--
169.409	1.57975		--
169.497	1.5683		--
169.585	1.56592		--
169.673	1.49977		--
169.761	1.53041		--
169.849	1.4897		--
169.936	1.43948		--
170.024	1.41968		--
170.112	1.42143		--
170.2	1.43432		--
170.288	1.41842		--
170.376	1.41004		--
170.464	1.37685		--
170.552	1.33438		--
170.64	1.39879		--
170.728	1.46251		--
170.815	1.45693		--
170.903	1.42127		--
170.991	1.37027		--
171.079	1.35372		--
171.167	1.36795		--
171.255	1.38373		--
171.343	1.3723		--
171.431	1.36479		--
171.519	1.37364		--
171.606	1.35581		--
171.694	1.32682		--
171.782	1.29373		--
171.87	1.26222		--
171.958	1.23374		--
172.046	1.26862		--
172.134	1.25323		--
172.222	1.2119		--
172.31	1.16184		--
172.397	1.15875		--
172.485	1.21615		--
172.573	1.2287		--
172.661	1.26045		--
172.749	1.26066		--
172.837	1.24629		--
172.925	1.26431		--
173.013	1.26195		--
173.101	1.28342		--
173.188	1.26984		--
173.276	1.22049		--
173.364	1.20994		--
173.452	1.21243		--
173.54	1.20554		--
173.628	1.24016		--
173.716	1.2533		--
173.804	1.24322		--
173.892	1.17917		--
173.979	1.14117		--
174.067	1.12196		--
174.155	1.155		--
174.243	1.15641		--
174.331	1.15265		--
174.419	1.14298		--
174.507	1.16977		--
174.595	1.19294		--
174.683	1.20036		--
174.77	1.17515		--
174.858	1.21063		--
174.946	1.25988		--
175.034	1.30894		--
175.122	1.34843		--
175.21	1.36914		--
175.298	1.39581		--
175.386	1.43399		--
175.474	1.53398		--
175.562	1.65843		--
175.649	1.71084		--
175.737	1.82858		--
175.825	1.89286		--
175.913	1.93752		--
176.001	1.99308		--
176.089	2.16692		--
176.177	2.34821		--
176.265	2.46774		--
176.353	2.59487		--
176.44	2.78567		--
176.528	2.98799		--
176.616	3.12644		--
176.704	3.2107		--
176.792	3.46688		--
176.88	3.79796		--
176.968	4.00469		--
177.056	4.2728		--
177.144	4.47978		--
177.231	4.73511		--
177.319	4.7539		--
177.407	4.66116		--
177.495	4.83894		--
177.583	4.92336		--
177.671	4.98046		--
177.759	5.0859		--
177.847	5.05812		--
177.935	4.98323		--
178.022	5.06389		--
178.11	5.41514		--
178.198	5.43698		--
178.286	5.27519		--
178.374	5.27199		--
178.462	5.46313		--
178.55	5.35309		--
178.638	5.38465		--
178.726	5.62498		--
178.813	5.70976		--
178.901	5.63534		--
178.989	5.7222		--
179.077	5.62946		--
179.165	5.72376		--
179.253	5.85882		--
179.341	5.87766		--
179.429	5.96101		--
179.517	5.90603		--
179.604	5.88982		--
179.692	5.88072		--
179.78	5.60754		--
179.868	5.89031		--
179.956	5.82227		--

## Sheet: Fig.3a
Water					IPA
rN-GOm		rGOm			rN-GOm		rGOm
Relaxation time	Intensity	Relaxation time	Intensity		Relaxation time	Intensity	Relaxation time	Intensity
(ms)	(a.u.)	(ms)	(a.u.)		(ms)	(a.u.)	(ms)	(a.u.)
0.06667	0.00025	0.06667	0		0.06667	0	0.06667	0
0.07161	0.00065	0.07161	0		0.07161	0	0.07161	0
0.07692	0.00158	0.07692	0		0.07692	0	0.07692	0
0.08261	0.00362	0.08261	0		0.08261	0	0.08261	0
0.08873	0.00772	0.08873	0		0.08873	0	0.08873	0
0.09531	0.01561	0.09531	0		0.09531	0	0.09531	0
0.10237	0.03006	0.10237	0		0.10237	0	0.10237	0
0.10995	0.05532	0.10995	0		0.10995	0	0.10995	0
0.11809	0.09641	0.11809	0		0.11809	0	0.11809	0
0.12684	0.16163	0.12684	0		0.12684	0	0.12684	0
0.13624	0.27515	0.13624	0		0.13624	0	0.13624	0
0.14633	0.44626	0.14633	0		0.14633	0	0.14633	0
0.15717	0.70586	0.15717	0		0.15717	0	0.15717	0
0.16881	1.06875	0.16881	0		0.16881	0	0.16881	0
0.18132	1.5839	0.18132	0		0.18132	0	0.18132	0
0.19475	2.25559	0.19475	0		0.19475	0	0.19475	0
0.20918	3.15279	0.20918	0		0.20918	0	0.20918	0
0.22467	4.24714	0.22467	0		0.22467	0	0.22467	0
0.24131	5.62706	0.24131	0		0.24131	0	0.24131	0
0.25919	7.26862	0.25919	0		0.25919	0	0.25919	0
0.27839	9.07726	0.27839	0		0.27839	0	0.27839	0
0.29901	11.1717	0.29901	0		0.29901	0	0.29901	0
0.32116	13.3112	0.32116	0		0.32116	0	0.32116	0
0.34495	15.6412	0.34495	0		0.34495	0	0.34495	0
0.3705	17.8109	0.3705	0		0.3705	0	0.3705	0
0.39795	20.0086	0.39795	0		0.39795	0	0.39795	0
0.42743	21.7958	0.42743	0		0.42743	0	0.42743	0
0.45909	23.4087	0.45909	0		0.45909	0	0.45909	0
0.4931	24.5666	0.4931	0		0.4931	0	0.4931	0
0.52963	24.9609	0.52963	0		0.52963	0	0.52963	0
0.56886	24.9227	0.56886	0		0.56886	0	0.56886	0
0.611	24.0159	0.611	0		0.611	0	0.611	0
0.65626	22.6225	0.65626	0		0.65626	0	0.65626	0
0.70488	20.389	0.70488	0		0.70488	0	0.70488	0
0.75709	17.659	0.75709	0		0.75709	0	0.75709	0
0.81318	14.2445	0.81318	0		0.81318	0	0.81318	0
0.87341	10.4481	0.87341	0		0.87341	0	0.87341	0
0.93811	6.23692	0.93811	0		0.93811	0	0.93811	0
1.00761	1.88052	1.00761	0		1.00761	0	1.00761	0
1.08225	0	1.08225	0		1.08225	0	1.08225	0
1.16242	0	1.16242	0		1.16242	0	1.16242	0
1.24853	0	1.24853	0		1.24853	0	1.24853	0
1.34101	0	1.34101	0		1.34101	0	1.34101	0
1.44035	0	1.44035	0		1.44035	0	1.44035	0
1.54705	0	1.54705	0		1.54705	0	1.54705	0
1.66165	0	1.66165	0		1.66165	0	1.66165	0
1.78474	0	1.78474	0		1.78474	0	1.78474	0
1.91695	0	1.91695	0		1.91695	0	1.91695	0
2.05895	0	2.05895	0		2.05895	0	2.05895	0
2.21147	0	2.21147	0		2.21147	0	2.21147	0
2.37529	0	2.37529	0		2.37529	0	2.37529	0
2.55124	0	2.55124	0		2.55124	0	2.55124	0
2.74023	0	2.74023	0		2.74023	0	2.74023	0
2.94322	0	2.94322	0		2.94322	0	2.94322	0
3.16125	0	3.16125	0		3.16125	0	3.16125	0
3.39542	0	3.39542	0		3.39542	0	3.39542	0
3.64695	0	3.64695	0		3.64695	0	3.64695	0
3.9171	0	3.9171	0		3.9171	0.36632	3.9171	0
4.20727	0	4.20727	0		4.20727	0.80439	4.20727	0
4.51893	0	4.51893	0		4.51893	1.13432	4.51893	0
4.85368	0	4.85368	0		4.85368	1.26454	4.85368	0
5.21323	0	5.21323	0		5.21323	1.15123	5.21323	0
5.59941	0	5.59941	0		5.59941	0.76586	5.59941	0
6.01419	0	6.01419	0		6.01419	0.21391	6.01419	0
6.45971	0	6.45971	0		6.45971	0	6.45971	0
6.93823	0	6.93823	0		6.93823	0	6.93823	0
7.45219	0	7.45219	0		7.45219	0	7.45219	0
8.00422	0	8.00422	0		8.00422	0	8.00422	0
8.59716	0	8.59716	0		8.59716	0	8.59716	0
9.23401	0	9.23401	0		9.23401	0	9.23401	0
9.91804	0	9.91804	0		9.91804	0	9.91804	0
10.6527	0	10.6527	0.98655		10.6527	0	10.6527	0
11.4419	0	11.4419	9.02459		11.4419	0	11.4419	0
12.2894	0	12.2894	15.2207		12.2894	0	12.2894	0
13.1998	0	13.1998	19.8039		13.1998	0	13.1998	0
14.1776	0	14.1776	22.4169		14.1776	0	14.1776	0
15.2279	0	15.2279	23.3651		15.2279	0	15.2279	0
16.3559	0	16.3559	22.8959		16.3559	0	16.3559	0
17.5675	0	17.5675	20.939		17.5675	0	17.5675	0
18.8688	1.43857	18.8688	17.9384		18.8688	0	18.8688	0
20.2666	3.84713	20.2666	13.9939		20.2666	0	20.2666	0
21.7679	5.67321	21.7679	10.175		21.7679	0	21.7679	0
23.3804	6.79544	23.3804	6.07531		23.3804	0	23.3804	0
25.1123	7.22768	25.1123	2.45954		25.1123	0	25.1123	0
26.9726	6.95879	26.9726	0.1222		26.9726	0	26.9726	0
28.9706	6.00961	28.9706	0		28.9706	0	28.9706	0
31.1167	4.60537	31.1167	0		31.1167	0	31.1167	0
33.4217	2.98121	33.4217	0		33.4217	0	33.4217	0
35.8975	1.88476	35.8975	0		35.8975	0	35.8975	0
38.5567	0.85798	38.5567	0		38.5567	0	38.5567	0
41.4128	0.09314	41.4128	0		41.4128	0	41.4128	0
44.4806	0	44.4806	0		44.4806	0	44.4806	0
47.7756	0	47.7756	0		47.7756	0	47.7756	0
51.3146	0	51.3146	0		51.3146	0	51.3146	0
55.1159	0	55.1159	0		55.1159	0	55.1159	0
59.1987	0	59.1987	0		59.1987	0	59.1987	0
63.584	0	63.584	0		63.584	0	63.584	0
68.2941	0	68.2941	0		68.2941	0	68.2941	0
73.3531	0	73.3531	0		73.3531	0	73.3531	0
78.7869	0	78.7869	0		78.7869	0	78.7869	0
84.6232	0	84.6232	0		84.6232	0	84.6232	0
90.8919	0	90.8919	0		90.8919	0	90.8919	0
97.6248	0	97.6248	0		97.6248	0	97.6248	0
104.857	11.026	104.857	31.1061		104.857	0	104.857	0
112.624	51.2234	112.624	75.7679		112.624	0	112.624	0
120.967	89.2389	120.967	117.39		120.967	0	120.967	0
129.928	124.133	129.928	154.377		129.928	0	129.928	0
139.553	154.871	139.553	186.085		139.553	0	139.553	0
149.89	180.251	149.89	211.492		149.89	0	149.89	0
160.994	200.062	160.994	229.274		160.994	0	160.994	0
172.92	212.92	172.92	239.027		172.92	0	172.92	0
185.729	218.234	185.729	240.703		185.729	0	185.729	0
199.487	216.146	199.487	233.327		199.487	0	199.487	0
214.265	205.74	214.265	218.549		214.265	0	214.265	0
230.137	188.515	230.137	195.601		230.137	0	230.137	0
247.185	163.943	247.185	167.143		247.185	0	247.185	0
265.495	134.287	265.495	133.77		265.495	0	265.495	0
285.162	101.4	285.162	97.6711		285.162	0	285.162	0
306.286	67.124	306.286	63.9813		306.286	0	306.286	0
328.975	38.4201	328.975	30.8322		328.975	0	328.975	0
353.345	16.9434	353.345	8.2118		353.345	0	353.345	0
379.52	5.76696	379.52	0		379.52	0	379.52	0
407.633	0	407.633	0		407.633	0	407.633	0
437.83	0	437.83	0		437.83	0	437.83	0
470.263	0	470.263	0		470.263	0	470.263	0
505.098	0	505.098	0		505.098	0	505.098	0
542.515	0	542.515	0		542.515	0	542.515	0
582.703	0	582.703	0		582.703	0	582.703	0
625.867	--	625.867	--		--	--	--	--
672.23	--	672.23	--		--	--	--	--
722.027	--	722.027	--		--	--	--	--
775.512	--	775.512	--		--	--	--	--
832.96	--	832.96	--		--	--	--	--
894.663	--	894.663	--		--	--	--	--
960.937	--	960.937	--		--	--	--	--
1032.12	--	1032.12	--		--	--	--	--
--	--	--	--		--	--	--	--
--	--	--	--		--	--	--	--
--	--	--	--		--	--	--	--
--	--	--	--		--	--	--	--
--	--	--	--		--	--	--	--
--	--	--	--		--	--	--	--
--	--	--	--		--	--	--	--
--	--	--	--		--	--	--	--
--	--	--	--		--	--	--	--
--	--	--	--		--	--	--	--
--	--	--	--		--	--	--	--
--	--	--	--		--	--	--	--
--	--	--	--		--	--	--	--
--	--	--	--		--	--	--	--
--	--	--	--		--	--	--	--
--	--	--	--		--	--	--	--
--	--	--	--		--	--	--	--
--	--	--	--		--	--	--	--
--	--	--	--		--	--	--	--
--	--	--	--		--	--	--	--
--	--	--	--		--	--	--	--
--	--	--	--		--	--	--	--
--	--	--	--		--	--	--	--
--	--	--	--		--	--	--	--
--	--	--	--		--	--	--	--
--	--	--	--		--	--	--	--
--	--	--	--		--	--	--	--
--	--	--	--		--	--	--	--
--	--	--	--		--	--	--	--
--	--	--	--		--	--	--	--
--	--	--	--		--	--	--	--
--	--	--	--		--	--	--	--
--	--	--	--		--	--	--	--
--	--	--	--		--	--	--	--
--	--	--	--		--	--	--	--
--	--	--	--		--	--	--	--
--	--	--	--		--	--	--	--
--	--	--	--		--	--	--	--
--	--	--	--		--	--	--	--
--	--	--	--		--	--	--	--
--	--	--	--		--	--	--	--
--	--	--	--		--	--	--	--
--	--	--	--		--	--	--	--
--	--	--	--		--	--	--	--
--	--	--	--		--	--	--	--
--	--	--	--		--	--	--	--
--	--	--	--		--	--	--	--
--	--	--	--		--	--	--	--
--	--	--	--		--	--	--	--
--	--	--	--		--	--	--	--
--	--	--	--		--	--	--	--
--	--	--	--		--	--	--	--
--	--	--	--		--	--	--	--
--	--	--	--		--	--	--	--
--	--	--	--		--	--	--	--
--	--	--	--		--	--	--	--
--	--	--	--		--	--	--	--
--	--	--	--		--	--	--	--
--	--	--	--		--	--	--	--
--	--	--	--		--	--	--	--
--	--	--	--		--	--	--	--
--	--	--	--		--	--	--	--
--	--	--	--		--	--	--	--
--	--	--	--		--	--	--	--

## Sheet: Fig.3c
CO2					N2
rGOm		rN-GOm			rGOm		rN-GOm
Diameter	Intensity	Diameter	Intensity		Diameter	Intensity	Diameter	Intensity
(nm)	(a.u.)	(nm)	(a.u.)		(nm)	(a.u.)	(nm)	(a.u.)
0.3053	0	0.3053	0		223.794	1.42735e-05	222.441	1.28156e-05
0.3193	0.00043339	0.3193	0.00038602		114.541	2.09367e-05	115.354	2.30063e-05
0.334	0	0.334	0		75.0399	5.24499e-05	75.2352	5.21608e-05
0.3494	0	0.3494	0		55.4434	7.72513e-05	55.5493	9.01856e-05
0.3655	0	0.3655	0		43.889	0.000111969	43.9934	0.000119415
0.3823	0	0.3823	0		36.3008	0.000141094	36.3696	0.000143925
0.3999	0	0.3999	0		31.0691	0.000168604	31.136	0.000204978
0.4183	0.00109	0.4183	0.00046008		27.1441	0.000196932	27.1966	0.00020103
0.4376	0.00184	0.4376	0.00152		24.0266	0.000297503	24.0557	0.000304301
0.4577	0.00356	0.4577	0.00305		17.656	0.000227191	17.7073	0.000272235
0.4788	0.00588	0.4788	0.0055		13.0328	0.000306619	13.0744	0.000335086
0.5008	0.01104	0.5008	0.01514		10.2851	0.000304874	10.322	0.000408957
0.5239	0.02387	0.5239	0.03576		8.61637	0.000383494	8.49573	0.000446928
0.548	0.0422	0.548	0.02751		7.34849	0.000354225	7.1913	0.000650984
0.5732	0.05033	0.5732	0.02029		6.32365	0.000334645	6.21219	0.000536237
0.5996	0.00652	0.5996	0.04286		5.525	0.000395881	5.44405	0.000657208
0.6272	0	0.6272	0.01854		4.88235	0.000589909	4.87852	0.000852947
0.6561	0.02071	0.6561	0		4.35135	0.000646723	4.34054	0.000932035
0.6863	0.00531	0.6863	0.00522		3.90203	0.000891026	3.87104	0.000912389
0.7179	0	0.7179	0.00422		3.51539	0.000971039	3.49307	0.00153
0.7509	0.0017	0.7509	0.00552		3.17736	0.000904704	3.16125	0.00128
0.7855	0.00784	0.7855	0		2.84682	0.000796303	2.86533	0.00146
0.8216	0.02127	0.8216	0.03068		2.55952	0.000670122	2.59715	0.000828387
0.8594	0.01123	0.8594	0.01155		1.88169	0.00117	2.15135	0.00135
0.899	0.00774	0.899	0.00607				1.92684	0.00355
0.9404	0.00633	0.9404	0.00446				1.70181	0.00422
0.9836	0.0056	0.9836	0.00381
1.0289	0.00511	1.0289	0.00344
1.0763	0.00482	1.0763	0.00324
1.1258	0.00459	1.1258	0.00305
1.1776	0.00443	1.1776	0.00293
1.2318	0.00432	1.2318	0.00286
1.2885	0.00421	1.2885	0.00281
1.3478	0.00412	1.3478	0.00274
1.4099	0.00407	1.4099	0.00274
1.4748	0.00403	1.4748	0.0027
		--

## Sheet: Fig.3e
	Water		IPA			Water			IPA
	GOm	NPGOm	GOm	NPGOm		D	NPGOm	GOm	NPGOm	GOm
Time	MSD	MSD	MSD	MSD		10-11/m2/s	/	/	17.9	/
(ps)	(Å2)	(Å2)	(Å2)	(Å2)		92.2	/	/	/	23.2
0.5	0	0	0	0		45.3	/	/	/	/
1	0.02659	0.05076	0.11015	0.00566		17.9	/	45.3	/	/
1.5	0.05314	0.1015	0.14919	0.01132		23.2	92.2	/	/	/
2	0.07967	0.15226	0.18824	0.01698
2.5	0.10617	0.20302	0.22729	0.02265
3	0.13263	0.25376	0.26634	0.02833
3.5	0.15907	0.30452	0.30539	0.03401
4	0.18548	0.35526	0.34371	0.03971
4.5	0.21186	0.40602	0.36425	0.04541
5	0.2382	0.45676	0.3848	0.05112
5.5	0.26452	0.5075	0.40534	0.05683
6	0.29081	0.55826	0.42589	0.06255
6.5	0.31706	0.609	0.44643	0.06827
7	0.34329	0.65974	0.46697	0.074
7.5	0.36948	0.71048	0.48747	0.07974
8	0.39564	0.7612	0.50777	0.08549
8.5	0.42178	0.81194	0.52807	0.09124
9	0.44788	0.86266	0.54835	0.097
9.5	0.47395	0.9134	0.56864	0.10277
10	0.49999	0.96412	0.58871	0.10854
10.5	0.526	1.01484	0.60879	0.11432
11	0.55198	1.06556	0.62887	0.12011
11.5	0.57793	1.11626	0.64894	0.1259
12	0.60385	1.16698	0.66902	0.1317
12.5	0.62974	1.21768	0.68897	0.1375
13	0.65559	1.26838	0.70879	0.14332
13.5	0.68142	1.31908	0.72862	0.14913
14	0.70722	1.36976	0.74847	0.15496
14.5	0.73299	1.42044	0.76829	0.16079
15	0.75873	1.47112	0.78812	0.16664
15.5	0.78444	1.5218	0.8077	0.17249
16	0.81012	1.57248	0.8273	0.17833
16.5	0.83577	1.62314	0.8469	0.1842
17	0.86139	1.6738	0.86649	0.19007
17.5	0.88699	1.72444	0.88609	0.19594
18	0.91255	1.7751	0.90556	0.20181
18.5	0.93809	1.82574	0.92497	0.20771
19	0.9636	1.87636	0.94435	0.2136
19.5	0.98908	1.92698	0.96375	0.2195
20	1.01453	1.9776	0.98305	0.2254
20.5	1.03996	2.02822	1.00222	0.23132
21	1.06536	2.07882	1.02139	0.23724
21.5	1.09073	2.12942	1.04055	0.24317
22	1.11608	2.18002	1.05973	0.2491
22.5	1.1414	2.2306	1.0789	0.25504
23	1.1667	2.28118	1.09807	0.26099
23.5	1.19197	2.33174	1.1171	0.26694
24	1.21721	2.3823	1.13602	0.27291
24.5	1.24243	2.43284	1.15494	0.27887
25	1.26763	2.48338	1.17386	0.28485
25.5	1.2928	2.53392	1.19277	0.29083
26	1.31794	2.58444	1.21169	0.29682
26.5	1.34307	2.63496	1.23035	0.30281
27	1.36817	2.68546	1.24902	0.30881
27.5	1.39325	2.73596	1.26769	0.31482
28	1.4183	2.78644	1.28635	0.32083
28.5	1.44334	2.83692	1.30502	0.32686
29	1.46835	2.88738	1.32367	0.33288
29.5	1.49334	2.93784	1.34229	0.33892
30	1.51831	2.98828	1.36064	0.34496
30.5	1.54326	3.03872	1.379	0.351
31	1.56818	3.08914	1.39735	0.35706
31.5	1.59309	3.13956	1.4157	0.36312
32	1.61798	3.18996	1.43406	0.36918
32.5	1.64285	3.24036	1.45242	0.37526
33	1.6677	3.29074	1.47062	0.38134
33.5	1.69254	3.3411	1.4885	0.38743
34	1.71735	3.39146	1.50638	0.39353
34.5	1.74215	3.4418	1.52427	0.39963
35	1.76693	3.49214	1.54215	0.40574
35.5	1.79169	3.54246	1.56004	0.41185
36	1.81644	3.59276	1.57792	0.41797
36.5	1.84117	3.64306	1.5958	0.4241
37	1.86589	3.69334	1.61369	0.43023
37.5	1.89059	3.74362	1.63158	0.43638
38	1.91527	3.79388	1.64874	0.44253
38.5	1.93994	3.84412	1.66562	0.44868
39	1.9646	3.89436	1.68249	0.45484
39.5	1.98924	3.94456	1.69937	0.46101
40	2.01387	3.99478	1.71625	0.46719
40.5	2.03848	4.04496	1.73313	0.47337
41	2.06309	4.09514	1.75	0.47956
41.5	2.08768	4.1453	1.76688	0.48575
42	2.11225	4.19544	1.78375	0.49195
42.5	2.13682	4.24558	1.80062	0.49816
43	2.16138	4.2957	1.8175	0.50438
43.5	2.18592	4.3458	1.83439	0.5106
44	2.21045	4.3959	1.84979	0.51683
44.5	2.23498	4.44596	1.8624	0.52307
45	2.25949	4.49602	1.87502	0.52931
45.5	2.28399	4.54606	1.88764	0.53556
46	2.30849	4.5961	1.90027	0.54182
46.5	2.33297	4.6461	1.91288	0.54807
47	2.35745	4.6961	1.9255	0.55434
47.5	2.38192	4.74608	1.93812	0.56061
48	2.40637	4.79604	1.95074	0.5669
48.5	2.43083	4.846	1.96335	0.57319
49	2.45527	4.89592	1.9729	0.57949
49.5	2.4797	4.94584	1.9813	0.58579
50	2.50413	4.99574	1.98971	0.5921
50.5	2.52855	5.04562	1.99812	0.59842
51	2.55296	5.09548	2.00651	0.60474
51.5	2.57737	5.14532	2.01491	0.61106
52	2.60177	5.19516	2.02332	0.6174
52.5	2.62616	5.24496	2.03172	0.62374
53	2.65054	5.29476	2.04012	0.63009
53.5	2.67491	5.34454	2.04852	0.63645
54	2.69928	5.3943	2.05692	0.64282
54.5	2.72364	5.44404	2.06533	0.64919
55	2.74799	5.49376	2.07373	0.65556
55.5	2.77233	5.54346	2.08213	0.66195
56	2.79666	5.59314	2.09004	0.66834
56.5	2.82097	5.64282	2.09795	0.67473
57	2.84528	5.69246	2.10587	0.68114
57.5	2.86957	5.74208	2.11378	0.68754
58	2.89384	5.7917	2.12169	0.69396
58.5	2.91809	5.84128	2.1296	0.70039
59	2.94232	5.89086	2.13752	0.70681
59.5	2.96652	5.94042	2.14542	0.71325
60	2.99069	5.98994	2.15212	0.71969
60.5	3.01483	6.03946	2.15839	0.72615
61	3.03892	6.08896	2.16466	0.7326
61.5	3.06296	6.13842	2.17093	0.73906
62	3.08695	6.18788	2.1772	0.74553
62.5	3.11086	6.2373	2.18347	0.75201
63	3.1347	6.28672	2.18974	0.7585
63.5	3.15844	6.33612	2.196	0.76499
64	3.18208	6.38548	2.20228	0.77148
64.5	3.20559	6.43484	2.20855	0.77799
65	3.22896	6.48416	2.21482	0.7845
65.5	3.25217	6.53346	2.22109	0.79102
66	3.2752	6.58276	2.22748	0.79753
66.5	3.29803	6.63202	2.23405	0.80407
67	3.32065	6.68126	2.24064	0.81061
67.5	3.34303	6.73048	2.24722	0.81715
68	3.36517	6.77968	2.2538	0.8237
68.5	3.38483	6.82886	2.26039	0.83025
69	3.40438	6.87802	2.26698	0.83682
69.5	3.42383	6.92716	2.27355	0.8434
70	3.44316	6.97628	2.28014	0.84997
70.5	3.4624	7.02536	2.28673	0.85655
71	3.48154	7.07444	2.2933	0.86315
71.5	3.50058	7.12348	2.29989	0.86974
72	3.51952	7.1725	2.30647	0.87635
72.5	3.53837	7.2215	2.31305	0.88296
73	3.55713	7.27048	2.31964	0.88958
73.5	3.57579	7.31944	2.32624	0.8962
74	3.59437	7.36838	2.33283	0.90284
74.5	3.61287	7.41728	2.33942	0.90947
75	3.63128	7.46616	2.34602	0.91612
75.5	3.64961	7.51502	2.35262	0.92276
76	3.66787	7.56386	2.3592	0.92942
76.5	3.68605	7.61268	2.3658	0.93609
77	3.70415	7.66148	2.37239	0.94276
77.5	3.72219	7.71024	2.37898	0.94944
78	3.74015	7.75898	2.38557	0.95613
78.5	3.75805	7.8077	2.39216	0.96281
79	3.77588	7.8564	2.39877	0.96952
79.5	3.79366	7.90508	2.40535	0.97622
80	3.81137	7.95372	2.41207	0.98293
80.5	3.82903	8.00234	2.41879	0.98965
81	3.84663	8.05094	2.42552	0.99638
81.5	3.86418	8.09952	2.43225	1.0031
82	3.88168	8.14806	2.43898	1.00985
82.5	3.89914	8.1966	2.4457	1.01659
83	3.91655	8.2451	2.45242	1.02334
83.5	3.93392	8.29356	2.45915	1.0301
84	3.95125	8.34202	2.46589	1.03686
84.5	3.96854	8.39044	2.47261	1.04364
85	3.9858	8.43884	2.47934	1.05042
85.5	4.00302	8.48722	2.48607	1.0572
86	4.02022	8.53556	2.49279	1.064
86.5	4.03739	8.58388	2.49963	1.07079
87	4.05453	8.63218	2.50699	1.0776
87.5	4.07165	8.68046	2.51435	1.08441
88	4.08875	8.7287	2.52171	1.09123
88.5	4.10584	8.77692	2.52908	1.09806
89	4.1229	8.82512	2.53644	1.10488
89.5	4.13996	8.87328	2.5438	1.11173
90	4.157	8.92142	2.55117	1.11858
90.5	4.17404	8.96954	2.55852	1.12542
91	4.19107	9.01762	2.56589	1.13228
91.5	4.20809	9.0657	2.57325	1.13915
92	4.22512	9.11372	2.58061	1.14602
92.5	4.24214	9.16174	2.58798	1.1529
93	4.25917	9.20972	2.59534	1.15979
93.5	4.2762	9.25768	2.60277	1.16668
94	4.29324	9.30562	2.61029	1.17358
94.5	4.31028	9.35352	2.61781	1.18049
95	4.32734	9.4014	2.62533	1.1874
95.5	4.34441	9.44924	2.63285	1.19432
96	4.36149	9.49706	2.64038	1.20124
96.5	4.37859	9.54486	2.6479	1.20818
97	4.39571	9.59262	2.65543	1.21511
97.5	4.41285	9.64038	2.66295	1.22206
98	4.43	9.68808	2.67047	1.22902
98.5	4.44718	9.73578	2.67799	1.23598
99	4.46439	9.78344	2.68558	1.24294
99.5	4.48162	9.83106	2.69326	1.24992
100	4.49888	9.87866	2.70094	1.2569
100.5	4.51616	9.92624	2.70862	1.26388
101	4.53348	9.9738	2.7163	1.27088
101.5	4.55083	10.0213	2.72397	1.27788
102	4.5682	10.0688	2.73165	1.28488
102.5	4.58562	10.1163	2.73963	1.2919
103	4.60306	10.1637	2.74784	1.29892
103.5	4.62055	10.2111	2.75604	1.30594
104	4.63806	10.2585	2.76425	1.31298
104.5	4.65562	10.3059	2.77247	1.32001
105	4.67321	10.3532	2.78066	1.32706
105.5	4.69085	10.4005	2.78888	1.33411
106	4.70852	10.4478	2.79709	1.34118
106.5	4.72623	10.495	2.80557	1.34824
107	4.74398	10.5422	2.81462	1.35532
107.5	4.76177	10.5894	2.8237	1.3624
108	4.7796	10.6366	2.83277	1.36949
108.5	4.79748	10.6837	2.84184	1.37658
109	4.8154	10.7308	2.8509	1.38368
109.5	4.83336	10.7779	2.85997	1.39078
110	4.85136	10.8249	2.86904	1.3979
110.5	4.8694	10.8719	2.87817	1.40502
111	4.88749	10.9189	2.88796	1.41215
111.5	4.90562	10.9659	2.89777	1.41928
112	4.92379	11.0128	2.90758	1.42643
112.5	4.942	11.0597	2.91737	1.43357
113	4.96026	11.1066	2.92718	1.44073
113.5	4.97856	11.1534	2.93699	1.44789
114	4.9969	11.2002	2.94679	1.45506
114.5	5.01528	11.247	2.95659	1.46223
115	5.03371	11.2938	2.9664	1.46941
115.5	5.05218	11.3405	2.9766	1.4766
116	5.07069	11.3872	2.9873	1.4838
116.5	5.08924	11.4339	2.998	1.491
117	5.10783	11.4805	3.00869	1.4982
117.5	5.12646	11.5272	3.01939	1.50541
118	5.14513	11.5737	3.03009	1.51264
118.5	5.16384	11.6203	3.04079	1.51987
119	5.18259	11.6668	3.05147	1.5271
119.5	5.20138	11.7133	3.06213	1.53434
120	5.22021	11.7598	3.07254	1.54159
120.5	5.23908	11.8062	3.08295	1.54884
121	5.25798	11.8526	3.09338	1.55611
121.5	5.27693	11.899	3.10379	1.56338
122	5.29591	11.9454	3.1142	1.57065
122.5	5.31492	11.9917	3.12463	1.57793
123	5.33398	12.038	3.13527	1.58522
123.5	5.35307	12.0843	3.14636	1.59251
124	5.37219	12.1305	3.15747	1.59982
124.5	5.39135	12.1767	3.16857	1.60712
125	5.41054	12.2229	3.17967	1.61444
125.5	5.42977	12.2691	3.19076	1.62176
126	5.44903	12.3152	3.20187	1.62909
126.5	5.46832	12.3613	3.21297	1.63643
127	5.48765	12.4073	3.22407	1.64376
127.5	5.50701	12.4534	3.23516	1.65112
128	5.52639	12.4994	3.24633	1.65847
128.5	5.54581	12.5454	3.25752	1.66584
129	5.56526	12.5913	3.26872	1.6732
129.5	5.58474	12.6372	3.27991	1.68057
130	5.60424	12.6831	3.29112	1.68796
130.5	5.62378	12.729	3.3023	1.69535
131	5.64334	12.7748	3.3135	1.70274
131.5	5.66293	12.8206	3.32469	1.71015
132	5.68255	12.8664	3.33589	1.71755
132.5	5.70219	12.9121	3.34707	1.72497
133	5.72186	12.9578	3.3581	1.73239
133.5	5.74155	13.0035	3.36912	1.73982
134	5.76127	13.0492	3.38015	1.74726
134.5	5.78101	13.0948	3.39118	1.7547
135	5.80077	13.1404	3.4022	1.76215
135.5	5.82056	13.186	3.41324	1.76961
136	5.84036	13.2315	3.42427	1.77706
136.5	5.86019	13.2771	3.43529	1.78454
137	5.88004	13.3225	3.44631	1.79201
137.5	5.89991	13.368	3.45742	1.7995
138	5.9198	13.4134	3.46858	1.80699
138.5	5.9397	13.4588	3.47974	1.81448
139	5.95963	13.5042	3.4909	1.82199
139.5	5.97957	13.5495	3.50207	1.8295
140	5.99953	13.5949	3.51324	1.83701
140.5	6.0195	13.6401	3.5244	1.84454
141	6.03949	13.6854	3.53557	1.85206
141.5	6.05949	13.7306	3.54672	1.8596
142	6.07951	13.7758	3.55789	1.86714
142.5	6.09954	13.821	3.56887	1.8747
143	6.11958	13.8661	3.57984	1.88225
143.5	6.13964	13.9113	3.59082	1.88982
144	6.1597	13.9563	3.60177	1.89738
144.5	6.17978	14.0014	3.61274	1.90496
145	6.19986	14.0464	3.6237	1.91254
145.5	6.21996	14.0914	3.63467	1.92013
146	6.24006	14.1364	3.64562	1.92773
146.5	6.26017	14.1814	3.65659	1.93534
147	6.28028	14.2263	3.6674	1.94294
147.5	6.30041	14.2712	3.67772	1.95056
148	6.32053	14.316	3.68803	1.95818
148.5	6.34067	14.3609	3.69834	1.96582
149	6.3608	14.4057	3.70865	1.97345
149.5	6.38094	14.4504	3.71896	1.9811
150	6.40108	14.4952	3.72927	1.98875
150.5	6.42122	14.5399	3.73959	1.9964
151	6.44136	14.5846	3.74992	2.00407
151.5	6.4615	14.6293	3.76023	2.01173
152	6.48164	14.6739	3.77054	2.01942
152.5	6.50178	14.7185	3.78072	2.0271
153	6.52192	14.7631	3.79052	2.03478
153.5	6.54205	14.8077	3.80031	2.04249
154	6.56218	14.8522	3.81012	2.05019
154.5	6.58231	14.8967	3.8199	2.05789
155	6.60243	14.9412	3.8297	2.06562
155.5	6.62254	14.9857	3.8395	2.07334
156	6.64265	15.0301	3.8493	2.08107
156.5	6.66275	15.0745	3.85909	2.08881
157	6.68284	15.1188	3.86889	2.09655
157.5	6.70292	15.1632	3.87869	2.10431
158	6.72299	15.2075	3.88847	2.11206
158.5	6.74305	15.2518	3.89822	2.11983
159	6.7631	15.2961	3.90796	2.12759
159.5	6.78313	15.3403	3.9177	2.13537
160	6.80315	15.3845	3.92745	2.14316
160.5	6.82316	15.4287	3.93719	2.15095
161	6.84316	15.4728	3.94694	2.15875
161.5	6.86314	15.517	3.95669	2.16655
162	6.8831	15.5611	3.96643	2.17436
162.5	6.90305	15.6052	3.97618	2.18218
163	6.92298	15.6492	3.98582	2.19001
163.5	6.94289	15.6932	3.99541	2.19784
164	6.96278	15.7372	4.005	2.20567
164.5	6.98266	15.7812	4.01459	2.21352
165	7.00251	15.8252	4.02419	2.22138
165.5	7.02234	15.8691	4.03378	2.22924
166	7.04215	15.913	4.04336	2.2371
166.5	7.06194	15.9569	4.05295	2.24497
167	7.08171	16.0007	4.06255	2.25285
167.5	7.10145	16.0445	4.07214	2.26073
168	7.12117	16.0883	4.08172	2.26863
168.5	7.14087	16.1321	4.0913	2.27652
169	7.16054	16.1759	4.10086	2.28443
169.5	7.18018	16.2196	4.11043	2.29234
170	7.1998	16.2633	4.11999	2.30025
170.5	7.2194	16.307	4.12955	2.30818
171	7.23896	16.3506	4.13912	2.31611
171.5	7.2585	16.3942	4.14869	2.32406
172	7.27801	16.4378	4.15825	2.332
172.5	7.29749	16.4814	4.16782	2.33995
173	7.31694	16.525	4.17737	2.34791
173.5	7.33636	16.5685	4.18687	2.35588
174	7.35575	16.612	4.19639	2.36385
174.5	7.37511	16.6555	4.20589	2.37182
175	7.39444	16.6989	4.2154	2.37981
175.5	7.41374	16.7424	4.2249	2.38781
176	7.433	16.7858	4.23442	2.39581
176.5	7.45223	16.8292	4.24392	2.40381
177	7.47143	16.8725	4.25343	2.41182
177.5	7.4906	16.9159	4.26293	2.41984
178	7.50973	16.9592	4.27244	2.42787
178.5	7.52883	17.0025	4.28194	2.4359
179	7.54789	17.0458	4.29145	2.44394
179.5	7.56692	17.089	4.30093	2.45199
180	7.58591	17.1323	4.31039	2.46004
180.5	7.60487	17.1755	4.31985	2.46809
181	7.62379	17.2186	4.32932	2.47616
181.5	7.64267	17.2618	4.33879	2.48424
182	7.66152	17.3049	4.34825	2.49232
182.5	7.68033	17.3481	4.35771	2.5004
183	7.6991	17.3911	4.36717	2.50849
183.5	7.71783	17.4342	4.37664	2.5166
184	7.73653	17.4773	4.38612	2.5247
184.5	7.75519	17.5203	4.39558	2.53281
185	7.7738	17.5633	4.40508	2.54094
185.5	7.79238	17.6063	4.41459	2.54906
186	7.81092	17.6493	4.4241	2.5572
186.5	7.82942	17.6922	4.43361	2.56534
187	7.84788	17.7351	4.44313	2.57348
187.5	7.8663	17.778	4.45264	2.58163
188	7.88468	17.8209	4.46215	2.5898
188.5	7.90302	17.8638	4.47166	2.59796
189	7.92131	17.9066	4.48118	2.60614
189.5	7.93957	17.9494	4.49069	2.61431
190	7.95778	17.9922	4.50017	2.6225
190.5	7.97596	18.035	4.50967	2.63069
191	7.99409	18.0778	4.51915	2.6389
191.5	8.01218	18.1205	4.52864	2.6471
192	8.03022	18.1632	4.53813	2.65531
192.5	8.04823	18.2059	4.54762	2.66354
193	8.06619	18.2486	4.5571	2.67176
193.5	8.08411	18.2913	4.56659	2.67999
194	8.10199	18.3339	4.57608	2.68824
194.5	8.11982	18.3766	4.58556	2.69649
195	8.13761	18.4192	4.59505	2.70473
195.5	8.15536	18.4618	4.60444	2.71299
196	8.17307	18.5043	4.61384	2.72126
196.5	8.19073	18.5469	4.62324	2.72954
197	8.20835	18.5894	4.63263	2.73782
197.5	8.22592	18.6319	4.64203	2.74611
198	8.24345	18.6744	4.65142	2.7544
198.5	8.26094	18.7169	4.66083	2.7627
199	8.27838	18.7594	4.67021	2.77101
199.5	8.29578	18.8018	4.67962	2.77933
200	8.31314	18.8442	4.6889	2.78764
200.5	8.33045	18.8866	4.69806	2.79597
201	8.34772	18.929	4.70721	2.8043
201.5	8.36494	18.9714	4.71638	2.81265
202	8.38212	19.0138	4.72553	2.82099
202.5	8.39926	19.0561	4.73469	2.82935
203	8.41635	19.0984	4.74384	2.83772
203.5	8.4334	19.1408	4.753	2.84607
204	8.4504	19.183	4.76215	2.85446
204.5	8.46736	19.2253	4.77132	2.86284
205	8.48427	19.2676	4.78047	2.87122
205.5	8.50114	19.3098	4.78951	2.87961
206	8.51797	19.3521	4.79842	2.88802
206.5	8.53475	19.3943	4.80735	2.89642
207	8.55149	19.4365	4.81626	2.90484
207.5	8.56818	19.4787	4.82517	2.91327
208	8.58483	19.5208	4.8341	2.9217
208.5	8.60143	19.563	4.84302	2.93012
209	8.61799	19.6051	4.85192	2.93857
209.5	8.6345	19.6473	4.86084	2.94701
210	8.65097	19.6894	4.86977	2.95547
210.5	8.66739	19.7315	4.87868	2.96394
211	8.68377	19.7735	4.88759	2.9724
211.5	8.70011	19.8156	4.89647	2.98088
212	8.7164	19.8577	4.90504	2.98936
212.5	8.73264	19.8997	4.9136	2.99785
213	8.74884	19.9417	4.92216	3.00634
213.5	8.765	19.9838	4.93072	3.01485
214	8.78111	20.0258	4.93929	3.02336
214.5	8.79717	20.0678	4.94785	3.03187
215	8.81319	20.1097	4.95641	3.04039
215.5	8.82917	20.1517	4.96497	3.04892
216	8.8451	20.1937	4.97354	3.05746
216.5	8.86099	20.2356	4.98187	3.066
217	8.87683	20.2775	4.98998	3.07455
217.5	8.89263	20.3194	4.99809	3.0831
218	8.90838	20.3613	5.00619	3.09166
218.5	8.92409	20.4032	5.01429	3.10024
219	8.93976	20.4451	5.02239	3.10881
219.5	8.95538	20.487	5.03049	3.11739
220	8.97096	20.5289	5.03859	3.12598
220.5	8.98649	20.5707	5.0467	3.13457
221	9.00198	20.6125	5.0548	3.14317
221.5	9.01742	20.6544	5.06267	3.15179
222	9.03282	20.6962	5.07048	3.1604
222.5	9.04818	20.738	5.0783	3.16903
223	9.0635	20.7798	5.08613	3.17766
223.5	9.07877	20.8216	5.09394	3.18629
224	9.094	20.8634	5.10177	3.19494
224.5	9.10919	20.9051	5.10959	3.20358
225	9.12433	20.9469	5.1174	3.21224
225.5	9.13943	20.9886	5.12523	3.22091
226	9.1545	21.0304	5.13305	3.22958
226.5	9.16952	21.0721	5.14086	3.23825
227	9.18449	21.1138	5.14774	3.24694
227.5	9.19943	21.1555	5.15445	3.25562
228	9.21433	21.1973	5.16116	3.26431
228.5	9.22919	21.239	5.16788	3.27302
229	9.24401	21.2806	5.17459	3.28173
229.5	9.25879	21.3223	5.1813	3.29045
230	9.27354	21.364	5.18802	3.29917
230.5	9.28824	21.4057	5.19473	3.3079
231	9.30291	21.4473	5.20144	3.31664
231.5	9.31754	21.489	5.20808	3.32538
232	9.33214	21.5306	5.2145	3.33413
232.5	9.3467	21.5723	5.22093	3.34289
233	9.36122	21.6139	5.22734	3.35166
233.5	9.37571	21.6555	5.23377	3.36042
234	9.39017	21.6972	5.24019	3.36919
234.5	9.4046	21.7388	5.2466	3.37798
235	9.41899	21.7804	5.25303	3.38678
235.5	9.43336	21.822	5.25945	3.39557
236	9.44769	21.8636	5.26586	3.40437
236.5	9.462	21.9052	5.27229	3.41318
237	9.47627	21.9468	5.2786	3.422
237.5	9.49052	21.9883	5.28463	3.43083
238	9.50474	22.0299	5.29064	3.43966
238.5	9.51894	22.0715	5.29667	3.44849
239	9.53312	22.1131	5.30267	3.45734
239.5	9.54727	22.1546	5.30869	3.46618
240	9.5614	22.1962	5.31471	3.47505
240.5	9.5755	22.2378	5.32073	3.48391
241	9.58959	22.2793	5.32674	3.49278
241.5	9.60366	22.3209	5.33277	3.50166
242	9.61772	22.3624	5.33874	3.51054
242.5	9.63175	22.404	5.3447	3.51943
243	9.64577	22.4455	5.35065	3.52833
243.5	9.65978	22.487	5.35661	3.53723
244	9.67378	22.5286	5.36257	3.54615
244.5	9.68777	22.5701	5.36853	3.55506
245	9.70174	22.6116	5.37449	3.56399
245.5	9.71571	22.6532	5.38044	3.57292
246	9.72967	22.6947	5.3864	3.58186
246.5	9.74363	22.7362	5.39236	3.5908
247	9.75759	22.7777	5.39832	3.59975
247.5	9.77154	22.8193	5.40428	3.60871
248	9.78549	22.8608	5.41024	3.61768
248.5	9.79945	22.9023	5.41624	3.62664
249	9.81341	22.9438	5.42223	3.63562
249.5	9.82737	22.9853	5.42823	3.64461
250	9.84134	23.0269	5.43422	3.6536
250.5	9.85531	23.0684	5.44022	3.66192
251	9.8693	23.1099	5.4462	3.67091
251.5	9.8833	23.1514	5.4522	3.67992
252	9.89731	23.1929	5.45819	3.68893
252.5	9.91134	23.2345	5.46419	3.69795
253	9.92538	23.276	5.47018	3.70697
253.5	9.93944	23.3175	5.47617	3.71601
254	9.95352	23.359	5.48217	3.72504
254.5	9.96763	23.4006	5.48817	3.73409
255	9.98176	23.4421	5.49416	3.74314
255.5	9.99591	23.4836	5.50019	3.75219
256	10.0101	23.5251	5.50622	3.76126
256.5	10.0243	23.5667	5.51224	3.77034
257	10.0385	23.6082	5.51825	3.77942
257.5	10.0528	23.6497	5.52428	3.7885
258	10.0671	23.6913	5.5303	3.79759
258.5	10.0815	23.7328	5.53632	3.80669
259	10.0959	23.7744	5.54234	3.8158
259.5	10.1103	23.8159	5.54837	3.82491
260	10.1248	23.8575	5.55439	3.83403
260.5	10.1393	23.899	5.5604	3.84315
261	10.1539	23.9406	5.56642	3.85229
261.5	10.1685	23.9821	5.57245	3.86143
262	10.1831	24.0237	5.57831	3.87057
262.5	10.1978	24.0653	5.58411	3.87972
263	10.2126	24.1068	5.58993	3.88888
263.5	10.2274	24.1484	5.59574	3.89805
264	10.2423	24.19	5.60155	3.90722
264.5	10.2573	24.2316	5.60736	3.9164
265	10.2723	24.2732	5.61318	3.92558
265.5	10.2874	24.3148	5.61899	3.93478
266	10.3025	24.3564	5.6248	3.94398
266.5	10.3177	24.398	5.63061	3.95318
267	10.333	24.4396	5.63643	3.96239
267.5	10.3484	24.4812	5.64224	3.97161
268	10.3638	24.5229	5.64805	3.98085
268.5	10.3794	24.5645	5.65388	3.99008
269	10.3949	24.6061	5.65993	3.99932
269.5	10.4106	24.6478	5.66599	4.00856
270	10.4264	24.6894	5.67205	4.01782
270.5	10.4422	24.7311	5.6781	4.02708
271	10.4582	24.7728	5.68417	4.03634
271.5	10.4742	24.8144	5.69022	4.04562
272	10.4904	24.8561	5.69628	4.0549
272.5	10.5066	24.8978	5.70234	4.06419
273	10.5229	24.9395	5.70839	4.07348
273.5	10.5393	24.9812	5.71445	4.08279
274	10.5559	25.0229	5.72053	4.09209
274.5	10.5725	25.0647	5.72685	4.1014
275	10.5892	25.1064	5.73319	4.11073
275.5	10.6061	25.1481	5.73951	4.12005
276	10.6231	25.1899	5.74584	4.12939
276.5	10.6401	25.2317	5.75218	4.13873
277	10.6573	25.2734	5.7585	4.14808
277.5	10.6746	25.3152	5.76484	4.15744
278	10.6921	25.357	5.77116	4.16679
278.5	10.7096	25.3988	5.77749	4.17616
279	10.7273	25.4406	5.78381	4.18553
279.5	10.7451	25.4824	5.79014	4.19491
280	10.763	25.5242	5.79647	4.2043
280.5	10.7811	25.5661	5.80279	4.2137
281	10.7993	25.6079	5.80912	4.2231
281.5	10.8177	25.6498	5.81544	4.23251
282	10.8361	25.6917	5.82177	4.24193
282.5	10.8547	25.7335	5.82875	4.25135
283	10.8735	25.7754	5.83625	4.26077
283.5	10.8924	25.8173	5.84377	4.27022
284	10.9114	25.8593	5.85126	4.27966
284.5	10.9306	25.9012	5.85877	4.2891
285	10.95	25.9431	5.86627	4.29856
285.5	10.9695	25.9851	5.87378	4.30802
286	10.9891	26.027	5.88195	4.31749
286.5	11.0089	26.069	5.89042	4.32697
287	11.0289	26.111	5.89889	4.33645
287.5	11.049	26.153	5.90735	4.34593
288	11.0693	26.195	5.91582	4.35543
288.5	11.0897	26.2371	5.9243	4.36494
289	11.1103	26.2791	5.93276	4.37444
289.5	11.131	26.3212	5.94124	4.38396
290	11.152	26.3632	5.9497	4.39349
290.5	11.1731	26.4053	5.95825	4.40301
291	11.1943	26.4474	5.96774	4.41255
291.5	11.2157	26.4895	5.97724	4.42209
292	11.2373	26.5316	5.98674	4.43164
292.5	11.2591	26.5738	5.99624	4.4412
293	11.2811	26.6159	6.00574	4.45076
293.5	11.3032	26.6581	6.01524	4.46033
294	11.3255	26.7003	6.02473	4.46991
294.5	11.348	26.7425	6.03423	4.4795
295	11.3706	26.7847	6.04373	4.48909
295.5	11.3934	26.8269	6.05401	4.49868
296	11.4164	26.8692	6.06524	4.50828
296.5	11.4396	26.9114	6.07646	4.5179
297	11.463	26.9537	6.08769	4.52752
297.5	11.4866	26.996	6.09891	4.53714
298	11.5103	27.0383	6.11013	4.54676
298.5	11.5342	27.0807	6.12135	4.5564
299	11.5583	27.123	6.13258	4.56605
299.5	11.5826	27.1654	6.1438	4.5757
300	11.607	27.2077	6.15503	4.58535
300.5	11.6317	27.2501	6.16704	4.59502
301	11.6565	27.2925	6.17922	4.6047
301.5	11.6815	27.335	6.19139	4.61437
302	11.7067	27.3774	6.20357	4.62406
302.5	11.7321	27.4199	6.21572	4.63375
303	11.7577	27.4623	6.2279	4.64344
303.5	11.7834	27.5048	6.24008	4.65315
304	11.8094	27.5474	6.25225	4.66286
304.5	11.8355	27.5899	6.26441	4.67258
305	11.8618	27.6324	6.27659	4.6823
305.5	11.8882	27.675	6.28876	4.69203
306	11.9149	27.7176	6.3025	4.70177
306.5	11.9418	27.7602	6.31651	4.71152
307	11.9688	27.8028	6.33052	4.72127
307.5	11.996	27.8455	6.34455	4.73103
308	12.0234	27.8881	6.35856	4.7408
308.5	12.051	27.9308	6.37258	4.75056
309	12.0787	27.9735	6.3866	4.76035
309.5	12.1066	28.0163	6.40062	4.77013
310	12.1347	28.059	6.41463	4.77992
310.5	12.163	28.1018	6.42865	4.78972
311	12.1915	28.1445	6.44266	4.79953
311.5	12.2201	28.1873	6.45667	4.80933
312	12.2489	28.2302	6.4707	4.81916
312.5	12.2779	28.273	6.48474	4.82899
313	12.307	28.3159	6.49902	4.83882
313.5	12.3363	28.3587	6.5133	4.84865
314	12.3658	28.4016	6.52759	4.8585
314.5	12.3955	28.4446	6.54186	4.86836
315	12.4253	28.4875	6.55615	4.87822
315.5	12.4552	28.5305	6.57043	4.88808
316	12.4854	28.5735	6.58472	4.89795
316.5	12.5157	28.6165	6.59899	4.90784
317	12.5462	28.6595	6.61477	4.91772
317.5	12.5768	28.7026	6.63079	4.92762
318	12.6076	28.7456	6.6468	4.93752
318.5	12.6385	28.7887	6.66282	4.94742
319	12.6696	28.8318	6.67884	4.95733
319.5	12.7008	28.875	6.69487	4.96725
320	12.7322	28.9181	6.71089	4.97718
320.5	12.7638	28.9613	6.7269	4.98712
321	12.7955	29.0045	6.74312	4.99705
321.5	12.8273	29.0477	6.75945	5.007
322	12.8593	29.091	6.77579	5.01696
322.5	12.8914	29.1343	6.79213	5.02691
323	12.9237	29.1776	6.80847	5.03688
323.5	12.956	29.2209	6.82522	5.04685
324	12.9886	29.2642	6.845	5.05684
324.5	13.0213	29.3076	6.86479	5.06682
325	13.0541	29.351	6.88457	5.07681
325.5	13.087	29.3944	6.90434	5.08682
326	13.1201	29.4378	6.92413	5.09682
326.5	13.1532	29.4813	6.9439	5.10684
327	13.1866	29.5248	6.96369	5.11686
327.5	13.22	29.5683	6.98346	5.12689
328	13.2535	29.6118	7.00312	5.13692
328.5	13.2872	29.6554	7.02275	5.14696
329	13.321	29.6989	7.04239	5.15702
329.5	13.3549	29.7425	7.06201	5.16707
330	13.3889	29.7862	7.08165	5.17713
330.5	13.423	29.8298	7.1016	5.1872
331	13.4573	29.8735	7.12207	5.19728
331.5	13.4916	29.9172	7.14253	5.20735
332	13.526	29.9609	7.16299	5.21744
332.5	13.5606	30.0047	7.18345	5.22753
333	13.5952	30.0484	7.20392	5.23764
333.5	13.63	30.0922	7.22438	5.24775
334	13.6648	30.1361	7.24533	5.25786
334.5	13.6997	30.1799	7.26677	5.26799
335	13.7348	30.2238	7.28819	5.27811
335.5	13.7699	30.2677	7.30962	5.28826
336	13.805	30.3116	7.33143	5.2984
336.5	13.8403	30.3556	7.35382	5.30854
337	13.8757	30.3995	7.3762	5.3187
337.5	13.9111	30.4435	7.39859	5.32886
338	13.9466	30.4876	7.42098	5.33903
338.5	13.9822	30.5316	7.44337	5.34921
339	14.0179	30.5757	7.46595	5.35939
339.5	14.0536	30.6198	7.48857	5.36958
340	14.0894	30.6639	7.51117	5.37978
340.5	14.1253	30.7081	7.53379	5.38997
341	14.1613	30.7523	7.5564	5.40018
341.5	14.1973	30.7965	7.57902	5.4104
342	14.2333	30.8407	7.60161	5.42063
342.5	14.2694	30.885	7.6234	5.43086
343	14.3056	30.9293	7.64519	5.44109
343.5	14.3418	30.9736	7.66697	5.45134
344	14.3781	31.0179	7.68877	5.46159
344.5	14.4144	31.0623	7.71117	5.47184
345	14.4508	31.1067	7.73362	5.4821
345.5	14.4872	31.1511	7.75608	5.49238
346	14.5237	31.1956	7.77853	5.50265
346.5	14.5602	31.24	7.80099	5.51293
347	14.5967	31.2846	7.82344	5.52323
347.5	14.6333	31.3291	7.84586	5.53353
348	14.6699	31.3736	7.86725	5.54383
348.5	14.7066	31.4182	7.88865	5.55413
349	14.7432	31.4628	7.91004	5.56445
349.5	14.7799	31.5075	7.93142	5.57478
350	14.8167	31.5522	7.95282	5.58512
350.5	14.8534	31.5968	7.97407	5.59545
351	14.8902	31.6416	7.99517	5.60579
351.5	14.927	31.6863	8.01629	5.61615
352	14.9638	31.7311	8.0374	5.6265
352.5	15.0006	31.7759	8.05851	5.63687
353	15.0374	31.8207	8.07962	5.64724
353.5	15.0743	31.8656	8.10073	5.65761
354	15.1112	31.9105	8.12133	5.668
354.5	15.148	31.9554	8.14166	5.6784
355	15.1849	32.0004	8.16202	5.68879
355.5	15.2218	32.0453	8.18235	5.69919
356	15.2586	32.0903	8.20269	5.7096
356.5	15.2955	32.1354	8.22302	5.72002
357	15.3323	32.1804	8.24337	5.73045
357.5	15.3692	32.2255	8.26272	5.74088
358	15.406	32.2706	8.28181	5.75132
358.5	15.4429	32.3158	8.3009	5.76176
359	15.4797	32.3609	8.32	5.77222
359.5	15.5165	32.4061	8.33909	5.78268
360	15.5533	32.4514	8.35819	5.79314
360.5	15.59	32.4966	8.37727	5.80361
361	15.6268	32.5419	8.39636	5.8141
361.5	15.6635	32.5872	8.4148	5.82458
362	15.7002	32.6326	8.4327	5.83507
362.5	15.7369	32.6779	8.4506	5.84557
363	15.7735	32.7233	8.4685	5.85607
363.5	15.8101	32.7688	8.48639	5.86659
364	15.8467	32.8142	8.50429	5.87711
364.5	15.8832	32.8597	8.52219	5.88764
365	15.9197	32.9052	8.54009	5.89816
365.5	15.9561	32.9508	8.55794	5.90871
366	15.9925	32.9964	8.5757	5.91925
366.5	16.0289	33.042	8.59345	5.92981
367	16.0652	33.0876	8.6112	5.94036
367.5	16.1014	33.1332	8.62895	5.95093
368	16.1377	33.1789	8.64672	5.9615
368.5	16.1738	33.2246	8.66446	5.97208
369	16.2099	33.2704	8.68221	5.98267
369.5	16.2459	33.3162	8.69998	5.99327
370	16.2819	33.362	8.71772	6.00387
370.5	16.3178	33.4078	8.73547	6.01447
371	16.3537	33.4537	8.75323	6.02508
371.5	16.3895	33.4996	8.77099	6.03571
372	16.4252	33.5455	8.78805	6.04634
372.5	16.4608	33.5914	8.80507	6.05696
373	16.4964	33.6374	8.82207	6.06761
373.5	16.5319	33.6834	8.8391	6.07826
374	16.5674	33.7294	8.85612	6.0889
374.5	16.6027	33.7755	8.87305	6.09957
375	16.638	33.8216	8.8899	6.11024
375.5	16.6732	33.8677	8.90675	6.12091
376	16.7083	33.9139	8.92359	6.13159
376.5	16.7433	33.9601	8.94044	6.14227
377	16.7782	34.0063	8.95729	6.15297
377.5	16.8131	34.0525	8.97413	6.16367
378	16.8479	34.0988	8.99098	6.17438
378.5	16.8825	34.1451	9.00778	6.18509
379	16.9171	34.1914	9.02441	6.19581
379.5	16.9516	34.2377	9.04106	6.20655
380	16.986	34.2841	9.0577	6.21728
380.5	17.0203	34.3305	9.07434	6.22802
381	17.0545	34.377	9.09098	6.23877
381.5	17.0886	34.4235	9.10761	6.24953
382	17.1226	34.4699	9.12425	6.26028
382.5	17.1565	34.5165	9.14089	6.27105
383	17.1903	34.563	9.15752	6.28183
383.5	17.224	34.6096	9.17418	6.29261
384	17.2576	34.6562	9.19075	6.3034
384.5	17.2911	34.7029	9.20709	6.31419
385	17.3245	34.7496	9.22343	6.325
385.5	17.3578	34.7963	9.23977	6.3358
386	17.3909	34.843	9.2561	6.34662
386.5	17.424	34.8897	9.27244	6.35745
387	17.4569	34.9365	9.28877	6.36827
387.5	17.4898	34.9833	9.30504	6.37911
388	17.5225	35.0302	9.32118	6.38995
388.5	17.5552	35.0771	9.3373	6.4008
389	17.5877	35.124	9.35344	6.41165
389.5	17.6201	35.1709	9.36957	6.42251
390	17.6524	35.2179	9.3857	6.43339
390.5	17.6846	35.2648	9.40184	6.44426
391	17.7166	35.3119	9.41797	6.45514
391.5	17.7486	35.3589	9.4341	6.46603
392	17.7804	35.406	9.45022	6.47694
392.5	17.8122	35.4531	9.46624	6.48783
393	17.8438	35.5002	9.48219	6.49875
393.5	17.8753	35.5474	9.49815	6.50966
394	17.9067	35.5946	9.51412	6.52058
394.5	17.9379	35.6418	9.53007	6.53151
395	17.9691	35.689	9.54603	6.54246
395.5	18.0002	35.7363	9.56198	6.5534
396	18.0311	35.7836	9.57778	6.56435
396.5	18.0619	35.8309	9.59354	6.5753
397	18.0926	35.8783	9.6093	6.58627
397.5	18.1232	35.9256	9.62508	6.59724
398	18.1537	35.9731	9.64084	6.60822
398.5	18.184	36.0205	9.6566	6.6192
399	18.2143	36.068	9.67238	6.63019
399.5	18.2444	36.1155	9.68814	6.64119
400	18.2744	36.163	9.7039	6.65219
400.5	18.3043	36.2105	9.71958	6.6632
401	18.3341	36.2581	9.73492	6.67422
401.5	18.3638	36.3057	9.75027	6.68524
402	18.3934	36.3533	9.7656	6.69628
402.5	18.4228	36.401	9.78095	6.70731
403	18.4521	36.4487	9.79629	6.71835
403.5	18.4814	36.4964	9.81164	6.7294
404	18.5105	36.5441	9.82697	6.74047
404.5	18.5395	36.5919	9.84233	6.75153
405	18.5684	36.6397	9.85737	6.7626
405.5	18.5972	36.6875	9.87242	6.77367
406	18.6258	36.7354	9.88745	6.78476
406.5	18.6544	36.7833	9.90249	6.79586
407	18.6829	36.8312	9.91754	6.80696
407.5	18.7112	36.8791	9.9326	6.81806
408	18.7395	36.9271	9.9477	6.82917
408.5	18.7676	36.975	9.9628	6.84029
409	18.7956	37.023	9.9779	6.85142
409.5	18.8235	37.0711	9.993	6.86254
410	18.8513	37.1191	10.0081	6.87369
410.5	18.879	37.1672	10.0232	6.88483
411	18.9066	37.2154	10.0377	6.89598
411.5	18.9341	37.2635	10.0518	6.90714
412	18.9615	37.3117	10.0659	6.91831
412.5	18.9887	37.3599	10.08	6.92948
413	19.0159	37.4081	10.0941	6.94065
413.5	19.043	37.4563	10.1082	6.95184
414	19.0699	37.5046	10.1223	6.96303
414.5	19.0968	37.5529	10.1364	6.97424
415	19.1235	37.6012	10.1506	6.98544
415.5	19.1502	37.6496	10.1646	6.99665
416	19.1767	37.6979	10.1788	7.00788
416.5	19.2032	37.7463	10.1925	7.0191
417	19.2295	37.7948	10.2061	7.03034
417.5	19.2557	37.8432	10.2197	7.04157
418	19.2819	37.8917	10.2333	7.05281
418.5	19.3079	37.9402	10.2469	7.06407
419	19.3338	37.9887	10.2605	7.07533
419.5	19.3597	38.0373	10.2741	7.0866
420	19.3854	38.0858	10.2876	7.09787
420.5	19.411	38.1344	10.3012	7.10915
421	19.4365	38.1831	10.3148	7.12043
421.5	19.462	38.2317	10.327	7.13173
422	19.4873	38.2804	10.3392	7.14304
422.5	19.5125	38.3291	10.3514	7.15433
423	19.5377	38.3778	10.3636	7.16566
423.5	19.5627	38.4265	10.3758	7.17697
424	19.5876	38.4753	10.388	7.1883
424.5	19.6125	38.5241	10.4002	7.19963
425	19.6372	38.5729	10.412	7.21098
425.5	19.6619	38.6217	10.4239	7.22232
426	19.6864	38.6706	10.4358	7.23367
426.5	19.7109	38.7195	10.4477	7.24503
427	19.7352	38.7684	10.4596	7.25641
427.5	19.7595	38.8173	10.4715	7.26778
428	19.7837	38.8663	10.4833	7.27916
428.5	19.8077	38.9153	10.4952	7.29055
429	19.8317	38.9643	10.5068	7.30194
429.5	19.8556	39.0133	10.5184	7.31335
430	19.8794	39.0623	10.53	7.32475
430.5	19.9031	39.1114	10.5416	7.33617
431	19.9267	39.1605	10.5531	7.34759
431.5	19.9502	39.2096	10.5647	7.35902
432	19.9736	39.2587	10.5763	7.37045
432.5	19.9969	39.3079	10.5878	7.3819
433	20.0181	39.3571	10.5988	7.39334
433.5	20.0393	39.4063	10.6095	7.4048
434	20.0604	39.4555	10.6202	7.41625
434.5	20.0814	39.5048	10.6309	7.42772
435	20.1024	39.554	10.6416	7.4392
435.5	20.1233	39.6033	10.6523	7.45069
436	20.1442	39.6526	10.663	7.46218
436.5	20.165	39.7019	10.6737	7.47367
437	20.1858	39.7513	10.6844	7.48517
437.5	20.2066	39.8007	10.6951	7.49667
438	20.2274	39.8501	10.7057	7.50819
438.5	20.2481	39.8995	10.7158	7.51971
439	20.2689	39.9489	10.7257	7.53125
439.5	20.2896	39.9984	10.7355	7.54278
440	20.3103	40.0478	10.7453	7.55433
440.5	20.331	40.0973	10.7552	7.56588
441	20.3517	40.1468	10.765	7.57743
441.5	20.3724	40.1964	10.7748	7.58899
442	20.393	40.2459	10.7846	7.60056
442.5	20.4137	40.2955	10.7945	7.61214
443	20.4344	40.3451	10.8043	7.62372
443.5	20.455	40.3947	10.8137	7.63532
444	20.4757	40.4443	10.8232	7.64691
444.5	20.4963	40.494	10.8326	7.65852
445	20.517	40.5436	10.842	7.67012
445.5	20.5376	40.5933	10.8514	7.68173
446	20.5583	40.643	10.8609	7.69336
446.5	20.5789	40.6927	10.8703	7.705
447	20.5995	40.7425	10.8797	7.71663
447.5	20.6201	40.7922	10.8892	7.72828
448	20.6407	40.842	10.8986	7.73992
448.5	20.6613	40.8918	10.908	7.75158
449	20.6819	40.9416	10.9163	7.76324
449.5	20.7025	40.9914	10.9246	7.77492
450	20.7231	41.0413	10.9329	7.78659
450.5	20.7436	41.0912	10.9412	7.79828
451	20.7642	41.141	10.9495	7.80997
451.5	20.7847	41.1909	10.9578	7.82166
452	20.8053	41.2409	10.9661	7.83337
452.5	20.8258	41.2908	10.9744	7.84507
453	20.8463	41.3407	10.9827	7.8568
453.5	20.8668	41.3907	10.991	7.86852
454	20.8873	41.4407	10.9994	7.88026
454.5	20.9078	41.4907	11.0081	7.89199
455	20.9283	41.5407	11.0168	7.90374
455.5	20.9488	41.5907	11.0255	7.91549
456	20.9692	41.6408	11.0342	7.92725
456.5	20.9897	41.6908	11.0429	7.93901
457	21.0101	41.7409	11.0516	7.95078
457.5	21.0306	41.791	11.0603	7.96256
458	21.051	41.8411	11.0689	7.97434
458.5	21.0714	41.8912	11.0777	7.98614
459	21.0918	41.9413	11.0863	7.99794
459.5	21.1122	41.9915	11.0951	8.00973
460	21.1326	42.0416	11.1038	8.02155
460.5	21.153	42.0918	11.1126	8.03337
461	21.1733	42.142	11.1214	8.04519
461.5	21.1937	42.1922	11.1302	8.05702
462	21.214	42.2424	11.1389	8.06887
462.5	21.2344	42.2927	11.1477	8.08071
463	21.2547	42.3429	11.1565	8.09256
463.5	21.275	42.3932	11.1652	8.10442
464	21.2953	42.4434	11.174	8.11629
464.5	21.3156	42.4937	11.1828	8.12816
465	21.3358	42.544	11.1915	8.14004
465.5	21.3561	42.5943	11.2003	8.15193
466	21.3763	42.6446	11.209	8.16381
466.5	21.3966	42.695	11.2178	8.17572
467	21.4168	42.7453	11.2265	8.18763
467.5	21.437	42.7957	11.2353	8.19953
468	21.4572	42.846	11.244	8.21146
468.5	21.4774	42.8964	11.2527	8.22338
469	21.4976	42.9468	11.2615	8.23531
469.5	21.5178	42.9972	11.2702	8.24725
470	21.5379	43.0476	11.279	8.2592
470.5	21.5581	43.098	11.2877	8.27116
471	21.5782	43.1485	11.2964	8.28312
471.5	21.5983	43.1989	11.3052	8.29508
472	21.6184	43.2494	11.3139	8.30706
472.5	21.6385	43.2999	11.3226	8.31903
473	21.6586	43.3503	11.3313	8.33102
473.5	21.6787	43.4008	11.3399	8.34301
474	21.6988	43.4513	11.3486	8.35501
474.5	21.7188	43.5018	11.3573	8.36702
475	21.7389	43.5523	11.3659	8.37904
475.5	21.7589	43.6029	11.3746	8.39105
476	21.7789	43.6534	11.3833	8.40309
476.5	21.7989	43.7039	11.3919	8.41512
477	21.8189	43.7545	11.4006	8.42716
477.5	21.8389	43.805	11.4093	8.43921
478	21.8589	43.8556	11.418	8.45126
478.5	21.8788	43.9062	11.4266	8.46332
479	21.8988	43.9568	11.4353	8.4754
479.5	21.9187	44.0073	11.4439	8.48747
480	21.9386	44.0579	11.4525	8.49955
480.5	21.9585	44.1086	11.4611	8.51164
481	21.9784	44.1592	11.4697	8.52373
481.5	21.9983	44.2098	11.4783	8.53584
482	22.0182	44.2604	11.4869	8.54794
482.5	22.0381	44.311	11.4955	8.56006
483	22.0579	44.3617	11.5041	8.57217
483.5	22.0778	44.4123	11.5128	8.58431
484	22.0976	44.463	11.5214	8.59644
484.5	22.1174	44.5136	11.5299	8.60858
485	22.1372	44.5643	11.5385	8.62073
485.5	22.157	44.615	11.5471	8.63288
486	22.1768	44.6656	11.5556	8.64504
486.5	22.1965	44.7163	11.5642	8.65722
487	22.2163	44.767	11.5728	8.66939
487.5	22.2361	44.8177	11.5814	8.68158
488	22.2558	44.8684	11.5899	8.69376
488.5	22.2755	44.9191	11.5985	8.70595
489	22.2952	44.9698	11.6071	8.71816
489.5	22.3149	45.0205	11.6156	8.73037
490	22.3346	45.0712	11.6242	8.74259
490.5	22.3543	45.1219	11.6327	8.75481
491	22.374	45.1727	11.6413	8.76703
491.5	22.3937	45.2234	11.6498	8.77928
492	22.4133	45.2741	11.6584	8.79152
492.5	22.433	45.3248	11.6669	8.80377
493	22.4526	45.3756	11.6754	8.81602
493.5	22.4722	45.4263	11.684	8.82828
494	22.4918	45.477	11.6925	8.84056
494.5	22.5114	45.5278	11.7011	8.85283
495	22.531	45.5785	11.7096	8.86511
495.5	22.5506	45.6293	11.7181	8.8774
496	22.5701	45.68	11.7267	8.8897
496.5	22.5897	45.7308	11.7352	8.90201
497	22.6092	45.7815	11.7438	8.91432
497.5	22.6288	45.8323	11.7523	8.92663
498	22.6483	45.883	11.7609	8.93896
498.5	22.6678	45.9338	11.7694	8.95129
499	22.6873	45.9845	11.778	8.96362
499.5	22.7068	46.0353	11.7865	8.97597
500	22.7263	46.086	11.795	8.98832

## Sheet: Fig.3f
	Water		IPA
	NPGOm	GOm	NPGOm	GOm
r	g	g	g	g
(Å)	(r)	(r)	(r)	(r)
0.01	0	0	0	0
0.02	0	0	0	0
0.03	0	0	0	0
0.04	0	0	0	0
0.05	0	0	0	0
0.06	0	0	0	0
0.07	0	0	0	0
0.08	0	0	0	0
0.09	0	0	0	0
0.1	0	0	0	0
0.11	0	0	0	0
0.12	0	0	0	0
0.13	0	0	0	0
0.14	0	0	0	0
0.15	0	0	0	0
0.16	0	0	0	0
0.17	0	0	0	0
0.18	0	0	0	0
0.19	0	0	0	0
0.2	0	0	0	0
0.21	0	0	0	0
0.22	0	0	0	0
0.23	0	0	0	0
0.24	0	0	0	0
0.25	0	0	0	0
0.26	0	0	0	0
0.27	0	0	0	0
0.28	0	0	0	0
0.29	0	0	0	0
0.3	0	0	0	0
0.31	0	0	0	0
0.32	0	0	0	0
0.33	0	0	0	0
0.34	0	0	0	0
0.35	0	0	0	0
0.36	0	0	0	0
0.37	0	0	0	0
0.38	0	0	0	0
0.39	0	0	0	0
0.4	0	0	0	0
0.41	0	0	0	0
0.42	0	0	0	0
0.43	0	0	0	0
0.44	0	0	0	0
0.45	0	0	0	0
0.46	0	0	0	0
0.47	0	0	0	0
0.48	0	0	0	0
0.49	0	0	0	0
0.5	0	0	0	0
0.51	0	0	0	0
0.52	0	0	0	0
0.53	0	0	0	0
0.54	0	0	0	0
0.55	0	0	0	0
0.56	0	0	0	0
0.57	0	0	0	0
0.58	0	0	0	0
0.59	0	0	0	0
0.6	0	0	0	0
0.61	0	0	0	0
0.62	0	0	0	0
0.63	0	0	0	0
0.64	0	0	0	0
0.65	0	0	0	0
0.66	0	0	0	0
0.67	0	0	0	0
0.68	0	0	0	0
0.69	0	0	0	0
0.7	0	0	0	0
0.71	0	0	0	0
0.72	0	0	0	0
0.73	0	0	0	0
0.74	0	0	0	0
0.75	0	0	0	0
0.76	0	0	0	0
0.77	0	0	0	0
0.78	0	0	0	0
0.79	0	0	0	0
0.8	0	0	0	0
0.81	0	0	0	0
0.82	0	0	0	0
0.83	0	0	0	0
0.84	0	0	0	0
0.85	0	0	0	0
0.86	0	0	0	0
0.87	0	0	0	0
0.88	0	0	0	0
0.89	0	0	0	0
0.9	0	0	0	0
0.91	0	0	0	0
0.92	0	0	0	0
0.93	0	0	0	0
0.94	0	0	0	0
0.95	0	0	0	0
0.96	0	0	0	0
0.97	0	0	0	0
0.98	0	0	0	0
0.99	0	0	0	0
1	0	0	0	0
1.01	0	0	0	0
1.02	0	0	0	0
1.03	0	0	0	0
1.04	0	0	0	0
1.05	0	0	0	0
1.06	0	0	0	0
1.07	0	0	0	0
1.08	0	0	0	0
1.09	0	0	0	0
1.1	0	0	0	0
1.11	0	0	0	0
1.12	0	0	0	0
1.13	0	0	0	0
1.14	0	0	0	0
1.15	0	0	0	0
1.16	0	0	0	0
1.17	0	0	0	0
1.18	0	0	0	0
1.19	0	0	0	0
1.2	0	0	0	0
1.21	0	0	0	0
1.22	0	0	0	0
1.23	0	0	0	0
1.24	0	0	0	0
1.25	0	0	0	0
1.26	0	0	0	0
1.27	0	0	0	0
1.28	0	0	0	0
1.29	0	0	0	0
1.3	0	0	0	0
1.31	0	0	0	0
1.32	0	0	0	0
1.33	0	0	0	0
1.34	0	0	0	0
1.35	0	0	0	0
1.36	0	0	0	0
1.37	0	0	0	0
1.38	0	0	0	0
1.39	0	0	0	0
1.4	0	0	0	0
1.41	0	0	0	0
1.42	0	0	0	0
1.43	0	0	0	0
1.44	0	0	0	0
1.45	0	0	0	0
1.46	0	0	0	0
1.47	0	0	0	0
1.48	0	0	0	0
1.49	0	0	0	0
1.5	0	0	0	0
1.51	0	0	0	0
1.52	0	0	0	0
1.53	0	0	0	0
1.54	0	0	0	0
1.55	0	0	0	0
1.56	0	0	0	0
1.57	0	0	0	0
1.58	0	0	0	0
1.59	0	0	0	0
1.6	0	0	0	0
1.61	0	0	0	0
1.62	0	0	0	0
1.63	0	0	0	0
1.64	0	0	0	0
1.65	0	0	0	0
1.66	0	0	0	0
1.67	0	0	0	0
1.68	0	0	0	0
1.69	0	0	0	0
1.7	0	0	0	0
1.71	0	0	0	0
1.72	0	0	0	0
1.73	0	0	0	0
1.74	0	0	0	0
1.75	0	0	0	0
1.76	0	0	0	0
1.77	0	0	0	0
1.78	0	0	0	0
1.79	0	0	0	0
1.8	0	0	0	0
1.81	0	0	0	0
1.82	0	0	0	0
1.83	0	0	0	0
1.84	0	0	0	0
1.85	0	8.42815e-09	0	0
1.86	0	1.72236e-07	0	0
1.87	0	1.22966e-06	0	0
1.88	0	4.93394e-06	0	0
1.89	0	1.4362e-05	0	0
1.9	0	3.41244e-05	0	0
1.91	0	7.04908e-05	0	0
1.92	0	0.000131444	0	0
1.93	0	0.000226677	0	0
1.94	0	0.000367535	0	0
1.95	0	0.000566929	0	0
1.96	0	0.000839272	0	0
1.97	0	0.0012	0	0
1.98	0	0.00167	0	0
1.99	2.86623e-07	0.00227	0	0
2	2.76941e-06	0.00301	0	0
2.01	1.23911e-05	0.00394	0	0
2.02	3.81979e-05	0.00507	0	0
2.03	9.41444e-05	0.00643	0	0
2.04	0.000199963	0.00806	0	0
2.05	0.000382261	0.01	0	0
2.06	0.00067563	0.01229	0	0
2.07	0.00112	0.01497	0	0
2.08	0.00178	0.01809	0	0
2.09	0.0027	0.0217	0	0
2.1	0.00397	0.02586	0	0
2.11	0.00567	0.03063	0	0
2.12	0.00788	0.03607	0	0
2.13	0.01074	0.04225	0	0
2.14	0.01434	0.04926	0	0
2.15	0.01884	0.05715	0	0
2.16	0.02438	0.06602	0	0
2.17	0.03111	0.07595	0	0
2.18	0.0392	0.08701	0	0
2.19	0.04882	0.09931	0	0
2.2	0.06016	0.11293	0	0
2.21	0.07337	0.12794	0	0
2.22	0.08863	0.14446	0	0
2.23	0.1061	0.16254	0	0
2.24	0.12595	0.18229	0	0
2.25	0.14831	0.20377	0	0
2.26	0.17334	0.22706	0	0
2.27	0.20116	0.25223	0	0
2.28	0.23189	0.27936	0	0
2.29	0.26565	0.30851	0	0
2.3	0.30255	0.33974	0	0
2.31	0.34266	0.37311	0	0
2.32	0.38607	0.40867	0	0
2.33	0.43287	0.44649	0	0
2.34	0.48311	0.4866	0	0
2.35	0.53684	0.52906	0	0
2.36	0.59412	0.57392	0	0
2.37	0.65498	0.62121	0	0
2.38	0.71945	0.67099	0	0
2.39	0.78753	0.72327	0	0
2.4	0.85923	0.77811	0	0
2.41	0.93456	0.83553	0	0
2.42	1.01351	0.89555	0	0
2.43	1.09605	0.95819	0	0
2.44	1.18216	1.02347	0	0
2.45	1.27182	1.0914	0	0
2.46	1.365	1.16198	0	0
2.47	1.46164	1.23521	0	0
2.48	1.56172	1.31106	0	0
2.49	1.66518	1.38954	0	0
2.5	1.77197	1.4706	0	0
2.51	1.88203	1.55422	0	0
2.52	1.9953	1.64034	0	0
2.53	2.11171	1.72892	0	0
2.54	2.23118	1.8199	0	0
2.55	2.35363	1.91319	0	0
2.56	2.47898	2.00873	0	0
2.57	2.60713	2.10643	0	0
2.58	2.73798	2.20618	0	0
2.59	2.87142	2.30789	0	0
2.6	3.00734	2.41144	0	0
2.61	3.14561	2.51671	0	0
2.62	3.28611	2.62357	0	0
2.63	3.42869	2.73188	0	0
2.64	3.57319	2.8415	0	0
2.65	3.71947	2.95229	0	0
2.66	3.86734	3.06409	0	0
2.67	4.01662	3.17673	0	0
2.68	4.16713	3.29006	0	0
2.69	4.31864	3.40389	0	0
2.7	4.47095	3.51806	0	0
2.71	4.62384	3.63238	0	0
2.72	4.77706	3.74667	0	0
2.73	4.93036	3.86074	0	0
2.74	5.08351	3.97441	0	0
2.75	5.23623	4.08747	0	0
2.76	5.38825	4.19973	0	0
2.77	5.5393	4.31101	0	0
2.78	5.68908	4.42109	4.98862e-10	0
2.79	5.83733	4.52978	1.17006e-08	0
2.8	5.98373	4.63688	9.05867e-08	0
2.81	6.12799	4.74219	3.88171e-07	0
2.82	6.26982	4.84552	1.18753e-06	0
2.83	6.40891	4.94666	2.93026e-06	0
2.84	6.54496	5.04541	6.23331e-06	0
2.85	6.67769	5.14159	1.18977e-05	0
2.86	6.80679	5.23499	2.09102e-05	0
2.87	6.93198	5.32541	3.44396e-05	0
2.88	7.05299	5.41267	5.38278e-05	0
2.89	7.16956	5.49658	8.05766e-05	0
2.9	7.28142	5.57694	0.000116326	0
2.91	7.38835	5.65358	0.000162826	0
2.92	7.49012	5.72633	0.000221905	0
2.93	7.58653	5.79501	0.000295438	0
2.94	7.6774	5.85947	0.000385324	0
2.95	7.76256	5.91955	0.000493459	0
2.96	7.84186	5.97511	0.000621714	0
2.97	7.91518	6.02601	0.000771918	0
2.98	7.98242	6.07214	0.000945844	0
2.99	8.04347	6.11339	0.00115	0
3	8.09826	6.14964	0.00137	0
3.01	8.14675	6.18081	0.00163	0
3.02	8.18887	6.20683	0.00191	0
3.03	8.22461	6.22761	0.00223	0
3.04	8.25396	6.24311	0.00258	0
3.05	8.27692	6.25328	0.00296	0
3.06	8.2935	6.25807	0.00338	0
3.07	8.30372	6.25747	0.00384	0
3.08	8.30762	6.25146	0.00434	0
3.09	8.30523	6.24001	0.00488	0
3.1	8.29659	6.22315	0.00546	0
3.11	8.28175	6.20087	0.00609	0
3.12	8.26076	6.17319	0.00676	0
3.13	8.23368	6.14013	0.00748	0
3.14	8.20054	6.10175	0.00825	0
3.15	8.16143	6.05807	0.00907	0
3.16	8.1164	6.00917	0.00995	3.41394e-06
3.17	8.06554	5.95514	0.01088	2.90762e-05
3.18	8.00895	5.89606	0.01186	0.000110329
3.19	7.94672	5.83207	0.01291	0.000290876
3.2	7.87897	5.76329	0.01401	0.000621255
3.21	7.80582	5.6899	0.01518	0.00116
3.22	7.72742	5.61205	0.0164	0.00195
3.23	7.64391	5.52993	0.0177	0.00306
3.24	7.55545	5.44376	0.01906	0.00454
3.25	7.46219	5.35375	0.02048	0.00645
3.26	7.36433	5.26012	0.02198	0.00882
3.27	7.26203	5.1631	0.02355	0.0117
3.28	7.15548	5.06294	0.02519	0.01513
3.29	7.04489	4.95987	0.02691	0.01915
3.3	6.93046	4.85416	0.02871	0.02377
3.31	6.81238	4.74603	0.03059	0.02902
3.32	6.69088	4.63575	0.03255	0.03492
3.33	6.56616	4.52356	0.0346	0.04147
3.34	6.43847	4.40969	0.03674	0.04868
3.35	6.30801	4.29439	0.03897	0.05656
3.36	6.17504	4.17789	0.04129	0.0651
3.37	6.03979	4.06043	0.04372	0.0743
3.38	5.90248	3.94221	0.04625	0.08413
3.39	5.76337	3.82346	0.04888	0.0946
3.4	5.62269	3.70438	0.05162	0.10569
3.41	5.48068	3.58519	0.05448	0.11737
3.42	5.33756	3.46607	0.05746	0.12963
3.43	5.19359	3.34721	0.06056	0.14245
3.44	5.04899	3.2288	0.0638	0.15581
3.45	4.90399	3.11102	0.06717	0.1697
3.46	4.75883	2.99403	0.07068	0.18408
3.47	4.61372	2.87799	0.07434	0.19895
3.48	4.46891	2.76306	0.07816	0.21428
3.49	4.32459	2.64939	0.08215	0.23006
3.5	4.18101	2.53712	0.0863	0.24627
3.51	4.03835	2.4264	0.09064	0.26291
3.52	3.89685	2.31735	0.09516	0.27996
3.53	3.75668	2.2101	0.09989	0.2974
3.54	3.61807	2.10477	0.10481	0.31524
3.55	3.48118	2.00149	0.10996	0.33347
3.56	3.34621	1.90039	0.11534	0.35208
3.57	3.21333	1.80157	0.12095	0.37108
3.58	3.08271	1.70518	0.12681	0.39046
3.59	2.9545	1.61134	0.13293	0.41024
3.6	2.82887	1.52017	0.13932	0.43041
3.61	2.70595	1.43179	0.14599	0.45098
3.62	2.58587	1.34633	0.15295	0.47196
3.63	2.46877	1.26391	0.16022	0.49337
3.64	2.35475	1.18463	0.16781	0.51521
3.65	2.24391	1.10862	0.17572	0.5375
3.66	2.13635	1.03597	0.18397	0.56025
3.67	2.03216	0.96678	0.19257	0.58348
3.68	1.93141	0.90115	0.20153	0.60719
3.69	1.83415	0.83914	0.21086	0.63139
3.7	1.74045	0.78083	0.22057	0.65609
3.71	1.65034	0.72629	0.23068	0.68127
3.72	1.56386	0.67555	0.24119	0.70694
3.73	1.48103	0.62865	0.25211	0.73309
3.74	1.40188	0.58563	0.26347	0.75971
3.75	1.3264	0.54649	0.27525	0.78678
3.76	1.2546	0.51123	0.28748	0.81429
3.77	1.18646	0.47984	0.30017	0.84222
3.78	1.12198	0.45231	0.31332	0.87055
3.79	1.06114	0.42858	0.32694	0.89925
3.8	1.0039	0.40862	0.34105	0.92829
3.81	0.95023	0.39236	0.35563	0.95764
3.82	0.9001	0.37975	0.37071	0.98727
3.83	0.85345	0.37069	0.38629	1.01715
3.84	0.81024	0.36511	0.40237	1.04725
3.85	0.7704	0.3629	0.41896	1.07752
3.86	0.73387	0.36395	0.43605	1.10793
3.87	0.70058	0.36817	0.45365	1.13845
3.88	0.67046	0.37541	0.47177	1.16903
3.89	0.64343	0.38556	0.4904	1.19965
3.9	0.6194	0.39849	0.50954	1.23026
3.91	0.59828	0.41405	0.52919	1.26083
3.92	0.57999	0.4321	0.54934	1.29134
3.93	0.56442	0.45249	0.57	1.32174
3.94	0.55148	0.47507	0.59115	1.35202
3.95	0.54106	0.49968	0.6128	1.38214
3.96	0.53306	0.52618	0.63494	1.4121
3.97	0.52737	0.55441	0.65755	1.44187
3.98	0.52388	0.58421	0.68062	1.47144
3.99	0.52247	0.61544	0.70416	1.5008
4	0.52304	0.64796	0.72814	1.52995
4.01	0.52546	0.68163	0.75256	1.5589
4.02	0.52962	0.71632	0.7774	1.58765
4.03	0.53539	0.7519	0.80264	1.61622
4.04	0.54266	0.78827	0.82827	1.64462
4.05	0.55131	0.82532	0.85427	1.67287
4.06	0.56123	0.86296	0.88062	1.70101
4.07	0.57231	0.9011	0.90731	1.72905
4.08	0.58442	0.93966	0.93431	1.75705
4.09	0.59747	0.97857	0.9616	1.78502
4.1	0.61136	1.01778	0.98917	1.813
4.11	0.62599	1.05722	1.01697	1.84102
4.12	0.64125	1.09685	1.045	1.86911
4.13	0.65705	1.1366	1.07322	1.89729
4.14	0.67332	1.17641	1.10161	1.92556
4.15	0.68995	1.21624	1.13015	1.95393
4.16	0.70687	1.256	1.1588	1.98236
4.17	0.72399	1.29565	1.18755	2.01083
4.18	0.74125	1.33512	1.21636	2.03933
4.19	0.75856	1.37433	1.2452	2.06783
4.2	0.77586	1.41321	1.27404	2.09632
4.21	0.79309	1.45169	1.30287	2.12476
4.22	0.81018	1.4897	1.33164	2.15315
4.23	0.82708	1.52716	1.36034	2.18147
4.24	0.84374	1.56399	1.38892	2.20969
4.25	0.8601	1.60011	1.41737	2.23781
4.26	0.87613	1.63544	1.44566	2.2658
4.27	0.89178	1.6699	1.47375	2.29365
4.28	0.90701	1.70342	1.50163	2.32136
4.29	0.92179	1.73591	1.52926	2.3489
4.3	0.93609	1.7673	1.55662	2.37627
4.31	0.94989	1.79751	1.5837	2.40346
4.32	0.96317	1.82646	1.61045	2.43046
4.33	0.9759	1.85409	1.63687	2.45727
4.34	0.98807	1.88033	1.66293	2.48388
4.35	0.99967	1.90511	1.68861	2.51029
4.36	1.01069	1.92838	1.71389	2.53649
4.37	1.02112	1.95008	1.73875	2.5625
4.38	1.03095	1.97016	1.76318	2.5883
4.39	1.04019	1.98859	1.78715	2.61391
4.4	1.04883	2.00531	1.81066	2.63932
4.41	1.05688	2.02032	1.83369	2.66454
4.42	1.06433	2.03358	1.85623	2.68957
4.43	1.0712	2.04509	1.87825	2.71442
4.44	1.07748	2.05484	1.89977	2.73909
4.45	1.08319	2.06284	1.92075	2.7636
4.46	1.08833	2.06909	1.9412	2.78794
4.47	1.09292	2.07362	1.9611	2.81213
4.48	1.09696	2.07645	1.98046	2.83617
4.49	1.10047	2.07762	1.99926	2.86007
4.5	1.10347	2.07717	2.01749	2.88384
4.51	1.10597	2.07513	2.03517	2.90749
4.52	1.10798	2.07155	2.05227	2.93102
4.53	1.10951	2.06647	2.06881	2.95446
4.54	1.11058	2.05992	2.08477	2.9778
4.55	1.11121	2.05194	2.10017	3.00105
4.56	1.11141	2.04257	2.115	3.02423
4.57	1.11119	2.03185	2.12927	3.04734
4.58	1.11057	2.01982	2.14297	3.07039
4.59	1.10955	2.00653	2.15612	3.09339
4.6	1.10817	1.99201	2.16872	3.11635
4.61	1.10642	1.97632	2.18078	3.13928
4.62	1.10432	1.95949	2.1923	3.16219
4.63	1.10188	1.94158	2.20329	3.18507
4.64	1.09913	1.92262	2.21377	3.20794
4.65	1.09606	1.90267	2.22374	3.2308
4.66	1.0927	1.88177	2.23321	3.25365
4.67	1.08906	1.85997	2.2422	3.27649
4.68	1.08515	1.83733	2.25071	3.29933
4.69	1.08098	1.81389	2.25877	3.32216
4.7	1.07657	1.78971	2.26639	3.34498
4.71	1.07193	1.76484	2.27357	3.36778
4.72	1.06707	1.73933	2.28033	3.39057
4.73	1.062	1.71323	2.2867	3.41333
4.74	1.05674	1.6866	2.29267	3.43605
4.75	1.05129	1.6595	2.29828	3.45874
4.76	1.04566	1.63197	2.30353	3.48136
4.77	1.03986	1.60407	2.30844	3.50393
4.78	1.0339	1.57586	2.31303	3.52641
4.79	1.02779	1.54737	2.31731	3.54881
4.8	1.02153	1.51867	2.3213	3.5711
4.81	1.01513	1.4898	2.32501	3.59327
4.82	1.0086	1.4608	2.32846	3.61529
4.83	1.00193	1.43174	2.33167	3.63717
4.84	0.99515	1.40264	2.33465	3.65887
4.85	0.98826	1.37355	2.33741	3.68038
4.86	0.98125	1.34451	2.33998	3.70168
4.87	0.97414	1.31556	2.34236	3.72275
4.88	0.96693	1.28673	2.34457	3.74357
4.89	0.95963	1.25806	2.34663	3.76413
4.9	0.95224	1.22958	2.34854	3.78439
4.91	0.94477	1.20133	2.35033	3.80435
4.92	0.93722	1.17332	2.352	3.82398
4.93	0.9296	1.1456	2.35357	3.84327
4.94	0.92191	1.11819	2.35505	3.86219
4.95	0.91416	1.09111	2.35646	3.88072
4.96	0.90636	1.06439	2.3578	3.89886
4.97	0.89851	1.03805	2.35909	3.91658
4.98	0.89062	1.01212	2.36034	3.93387
4.99	0.88269	0.98662	2.36157	3.95071
5	0.87473	0.96156	2.36278	3.96709
5.01	0.86674	0.93696	2.36398	3.98298
5.02	0.85873	0.91284	2.3652	3.99839
5.03	0.8507	0.88921	2.36643	4.01328
5.04	0.84266	0.86609	2.3677	4.02764
5.05	0.83462	0.84349	2.36901	4.04146
5.06	0.82658	0.82142	2.37038	4.05471
5.07	0.81855	0.79989	2.37182	4.06739
5.08	0.81053	0.77891	2.37333	4.07947
5.09	0.80253	0.75849	2.37493	4.09092
5.1	0.79455	0.73864	2.37664	4.10174
5.11	0.7866	0.71935	2.37845	4.11189
5.12	0.77869	0.70064	2.3804	4.12136
5.13	0.77082	0.68251	2.38248	4.13012
5.14	0.76299	0.66496	2.38471	4.13813
5.15	0.75521	0.648	2.3871	4.14539
5.16	0.74749	0.63163	2.38966	4.15185
5.17	0.73983	0.61584	2.39241	4.15749
5.18	0.73223	0.60064	2.39535	4.16228
5.19	0.7247	0.58602	2.3985	4.1662
5.2	0.71724	0.57199	2.40187	4.1692
5.21	0.70986	0.55854	2.40548	4.17127
5.22	0.70255	0.54567	2.40933	4.17238
5.23	0.69533	0.53336	2.41344	4.17249
5.24	0.68819	0.52162	2.41781	4.17158
5.25	0.68114	0.51044	2.42246	4.16963
5.26	0.67418	0.49981	2.4274	4.16661
5.27	0.66731	0.48971	2.43264	4.16249
5.28	0.66053	0.48015	2.43818	4.15726
5.29	0.65385	0.47111	2.44405	4.15091
5.3	0.64727	0.46257	2.45024	4.1434
5.31	0.64079	0.45454	2.45677	4.13473
5.32	0.63441	0.44699	2.46364	4.12489
5.33	0.62814	0.43991	2.47087	4.11386
5.34	0.62197	0.4333	2.47846	4.10165
5.35	0.61591	0.42713	2.48642	4.08824
5.36	0.60996	0.4214	2.49475	4.07365
5.37	0.60412	0.41609	2.50346	4.05786
5.38	0.59839	0.4112	2.51257	4.04089
5.39	0.59278	0.4067	2.52207	4.02275
5.4	0.58728	0.40259	2.53197	4.00345
5.41	0.5819	0.39885	2.54228	3.983
5.42	0.57664	0.39548	2.553	3.96143
5.43	0.57151	0.39245	2.56414	3.93874
5.44	0.5665	0.38976	2.57569	3.91496
5.45	0.56161	0.3874	2.58768	3.89011
5.46	0.55686	0.38534	2.60009	3.86423
5.47	0.55223	0.38359	2.61293	3.83733
5.48	0.54775	0.38214	2.6262	3.80944
5.49	0.5434	0.38096	2.6399	3.7806
5.5	0.53919	0.38006	2.65403	3.75083
5.51	0.53513	0.37943	2.6686	3.72017
5.52	0.53121	0.37905	2.6836	3.68864
5.53	0.52745	0.37891	2.69903	3.6563
5.54	0.52384	0.37902	2.71488	3.62316
5.55	0.52039	0.37936	2.73116	3.58926
5.56	0.5171	0.37993	2.74786	3.55465
5.57	0.51397	0.38072	2.76497	3.51937
5.58	0.51102	0.38172	2.78249	3.48343
5.59	0.50824	0.38293	2.80041	3.4469
5.6	0.50564	0.38435	2.81873	3.40981
5.61	0.50321	0.38597	2.83743	3.37219
5.62	0.50098	0.38779	2.85652	3.33408
5.63	0.49893	0.3898	2.87597	3.29554
5.64	0.49708	0.392	2.89578	3.2566
5.65	0.49544	0.39437	2.91593	3.2173
5.66	0.49399	0.39692	2.93642	3.17768
5.67	0.49277	0.39965	2.95723	3.13779
5.68	0.49176	0.40254	2.97835	3.09766
5.69	0.49097	0.40558	2.99976	3.05735
5.7	0.49043	0.40878	3.02145	3.0169
5.71	0.49012	0.41213	3.04341	2.97635
5.72	0.49006	0.41562	3.06561	2.93575
5.73	0.49027	0.41924	3.08804	2.89514
5.74	0.49074	0.42299	3.11069	2.85457
5.75	0.49149	0.42687	3.13353	2.81408
5.76	0.49253	0.43086	3.15655	2.77373
5.77	0.49387	0.43498	3.17972	2.73355
5.78	0.49552	0.4392	3.20303	2.6936
5.79	0.49749	0.44352	3.22646	2.65393
5.8	0.49978	0.44796	3.24998	2.61457
5.81	0.50242	0.45249	3.27358	2.57558
5.82	0.5054	0.45712	3.29723	2.53701
5.83	0.50874	0.46186	3.32091	2.49889
5.84	0.51246	0.4667	3.34461	2.46129
5.85	0.51655	0.47164	3.3683	2.42424
5.86	0.52104	0.4767	3.39195	2.38778
5.87	0.52593	0.48187	3.41555	2.35197
5.88	0.53123	0.48717	3.43908	2.31684
5.89	0.53696	0.4926	3.46251	2.28243
5.9	0.54313	0.49816	3.48583	2.24878
5.91	0.54974	0.50388	3.50901	2.21592
5.92	0.5568	0.50975	3.53204	2.18389
5.93	0.56434	0.51579	3.55488	2.15272
5.94	0.57235	0.52201	3.57753	2.12243
5.95	0.58084	0.52843	3.59996	2.09305
5.96	0.58984	0.53506	3.62215	2.06461
5.97	0.59934	0.54191	3.64408	2.03712
5.98	0.60936	0.54902	3.66574	2.01059
5.99	0.6199	0.55638	3.6871	1.98504
6	0.63098	0.56404	3.70815	1.96049
6.01	0.64259	0.572	3.72887	1.93694
6.02	0.65475	0.58029	3.74923	1.9144
6.03	0.66746	0.58893	3.76924	1.89287
6.04	0.68074	0.59796	3.78886	1.87234
6.05	0.69457	0.60739	3.80809	1.85283
6.06	0.70898	0.61725	3.8269	1.83433
6.07	0.72396	0.62757	3.84529	1.81683
6.08	0.73951	0.63838	3.86324	1.80032
6.09	0.75565	0.64972	3.88074	1.7848
6.1	0.77238	0.6616	3.89778	1.77026
6.11	0.78969	0.67406	3.91434	1.75669
6.12	0.8076	0.68714	3.93041	1.74406
6.13	0.8261	0.70085	3.94598	1.73239
6.14	0.84519	0.71524	3.96104	1.72163
6.15	0.86489	0.73034	3.97559	1.7118
6.16	0.88519	0.74617	3.9896	1.70286
6.17	0.9061	0.76277	4.00308	1.6948
6.18	0.9276	0.78017	4.01601	1.6876
6.19	0.94971	0.7984	4.02838	1.68125
6.2	0.97243	0.81748	4.04019	1.67573
6.21	0.99575	0.83745	4.05144	1.67102
6.22	1.01967	0.85833	4.06211	1.6671
6.23	1.04419	0.88016	4.07219	1.66396
6.24	1.06932	0.90294	4.08169	1.66156
6.25	1.09504	0.92672	4.0906	1.6599
6.26	1.12136	0.95151	4.0989	1.65895
6.27	1.14827	0.97734	4.10661	1.6587
6.28	1.17577	1.00421	4.11371	1.65911
6.29	1.20386	1.03216	4.1202	1.66018
6.3	1.23254	1.06119	4.12608	1.66189
6.31	1.26179	1.09132	4.13135	1.66421
6.32	1.29163	1.12255	4.13599	1.66712
6.33	1.32203	1.1549	4.14003	1.6706
6.34	1.353	1.18837	4.14344	1.67465
6.35	1.38454	1.22297	4.14624	1.67923
6.36	1.41663	1.25868	4.14842	1.68433
6.37	1.44927	1.29551	4.14998	1.68994
6.38	1.48245	1.33345	4.15093	1.69603
6.39	1.51616	1.37249	4.15127	1.7026
6.4	1.5504	1.41262	4.151	1.70963
6.41	1.58514	1.45381	4.15013	1.7171
6.42	1.62039	1.49606	4.14866	1.72501
6.43	1.65612	1.53933	4.1466	1.73334
6.44	1.69232	1.58361	4.14395	1.74208
6.45	1.72898	1.62885	4.14072	1.75122
6.46	1.76608	1.67504	4.13692	1.76075
6.47	1.80359	1.72213	4.13256	1.77066
6.48	1.84151	1.77008	4.12764	1.78094
6.49	1.87981	1.81886	4.12217	1.79157
6.5	1.91848	1.86843	4.11618	1.80256
6.51	1.95749	1.91872	4.10966	1.81389
6.52	1.99681	1.96971	4.10262	1.82556
6.53	2.03644	2.02132	4.09509	1.83755
6.54	2.07633	2.07352	4.08706	1.84986
6.55	2.11648	2.12624	4.07856	1.86248
6.56	2.15684	2.17942	4.0696	1.8754
6.57	2.1974	2.23301	4.06019	1.88862
6.58	2.23812	2.28694	4.05034	1.90212
6.59	2.27897	2.34115	4.04008	1.91591
6.6	2.31991	2.39557	4.02941	1.92997
6.61	2.36093	2.45013	4.01834	1.9443
6.62	2.40197	2.50477	4.0069	1.9589
6.63	2.44301	2.55941	3.9951	1.97375
6.64	2.484	2.61399	3.98295	1.98885
6.65	2.52491	2.66843	3.97048	2.00419
6.66	2.56569	2.72267	3.95769	2.01977
6.67	2.6063	2.77662	3.9446	2.03559
6.68	2.64669	2.83022	3.93123	2.05163
6.69	2.68683	2.88341	3.91759	2.06789
6.7	2.72666	2.93609	3.9037	2.08436
6.71	2.76615	2.98822	3.88958	2.10105
6.72	2.80524	3.0397	3.87524	2.11793
6.73	2.84388	3.09048	3.86069	2.13501
6.74	2.88203	3.14049	3.84597	2.15228
6.75	2.91963	3.18965	3.83107	2.16973
6.76	2.95665	3.23789	3.81602	2.18736
6.77	2.99302	3.28516	3.80083	2.20516
6.78	3.0287	3.33138	3.78553	2.22312
6.79	3.06364	3.37648	3.77012	2.24124
6.8	3.09778	3.42041	3.75463	2.25951
6.81	3.13107	3.46309	3.73907	2.27792
6.82	3.16346	3.50447	3.72345	2.29646
6.83	3.1949	3.54449	3.70779	2.31513
6.84	3.22534	3.58308	3.69212	2.33392
6.85	3.25472	3.62021	3.67643	2.35282
6.86	3.283	3.6558	3.66076	2.37182
6.87	3.31012	3.68982	3.64511	2.39092
6.88	3.33602	3.7222	3.6295	2.4101
6.89	3.36067	3.75292	3.61394	2.42936
6.9	3.38402	3.78193	3.59846	2.44869
6.91	3.40601	3.80918	3.58305	2.46807
6.92	3.4266	3.83465	3.56775	2.48751
6.93	3.44575	3.8583	3.55255	2.50698
6.94	3.46341	3.8801	3.53747	2.5265
6.95	3.47955	3.90003	3.52253	2.54603
6.96	3.49412	3.91806	3.50774	2.56558
6.97	3.50709	3.93418	3.4931	2.58514
6.98	3.51842	3.94836	3.47863	2.6047
6.99	3.52809	3.96061	3.46433	2.62424
7	3.53606	3.97091	3.45022	2.64377
7.01	3.5423	3.97926	3.43631	2.66326
7.02	3.54679	3.98565	3.4226	2.68272
7.03	3.54951	3.9901	3.40909	2.70212
7.04	3.55044	3.99261	3.3958	2.72147
7.05	3.54955	3.9932	3.38273	2.74074
7.06	3.54684	3.99187	3.36989	2.75992
7.07	3.54229	3.98864	3.35728	2.77901
7.08	3.53588	3.98355	3.3449	2.798
7.09	3.52762	3.97661	3.33276	2.81686
7.1	3.5175	3.96785	3.32085	2.83559
7.11	3.50551	3.95731	3.30918	2.85418
7.12	3.49165	3.94502	3.29776	2.87261
7.13	3.47594	3.93101	3.28657	2.89088
7.14	3.45838	3.91534	3.27563	2.90896
7.15	3.43897	3.89803	3.26492	2.92686
7.16	3.41774	3.87914	3.25445	2.94456
7.17	3.39469	3.8587	3.24422	2.96204
7.18	3.36986	3.83678	3.23422	2.9793
7.19	3.34325	3.81341	3.22445	2.99633
7.2	3.3149	3.78866	3.2149	3.01311
7.21	3.28483	3.76256	3.20557	3.02963
7.22	3.25308	3.73518	3.19647	3.04588
7.23	3.21968	3.70657	3.18757	3.06186
7.24	3.18466	3.67679	3.17889	3.07754
7.25	3.14808	3.64588	3.17041	3.09292
7.26	3.10997	3.61392	3.16213	3.10798
7.27	3.07037	3.58094	3.15404	3.12272
7.28	3.02935	3.54702	3.14613	3.13713
7.29	2.98694	3.51222	3.13841	3.15119
7.3	2.9432	3.47657	3.13086	3.16488
7.31	2.89819	3.44016	3.12348	3.17821
7.32	2.85197	3.40302	3.11626	3.19116
7.33	2.8046	3.36523	3.1092	3.20372
7.34	2.75614	3.32683	3.10228	3.21588
7.35	2.70667	3.28789	3.0955	3.22762
7.36	2.65625	3.24847	3.08885	3.23895
7.37	2.60496	3.20862	3.08233	3.24984
7.38	2.55286	3.16839	3.07592	3.2603
7.39	2.50003	3.12785	3.06963	3.27031
7.4	2.44655	3.08704	3.06343	3.27986
7.41	2.3925	3.04604	3.05734	3.28895
7.42	2.33795	3.00488	3.05133	3.29757
7.43	2.28297	2.96362	3.0454	3.30571
7.44	2.22766	2.92233	3.03955	3.31338
7.45	2.17209	2.88104	3.03377	3.32055
7.46	2.11634	2.83981	3.02805	3.32723
7.47	2.06049	2.7987	3.02239	3.33341
7.48	2.00461	2.75776	3.01677	3.33909
7.49	1.94879	2.71702	3.01121	3.34426
7.5	1.89311	2.67655	3.00568	3.34893
7.51	1.83764	2.63639	3.00018	3.35308
7.52	1.78247	2.59658	2.99472	3.35673
7.53	1.72766	2.55717	2.98928	3.35986
7.54	1.6733	2.5182	2.98386	3.36249
7.55	1.61946	2.47971	2.97845	3.3646
7.56	1.56621	2.44175	2.97305	3.36621
7.57	1.51362	2.40434	2.96767	3.36731
7.58	1.46176	2.36752	2.96228	3.36791
7.59	1.4107	2.33133	2.95689	3.368
7.6	1.36049	2.29579	2.9515	3.36761
7.61	1.31121	2.26094	2.9461	3.36672
7.62	1.2629	2.22681	2.94069	3.36534
7.63	1.21564	2.19341	2.93526	3.36348
7.64	1.16946	2.16078	2.92982	3.36116
7.65	1.12444	2.12893	2.92436	3.35836
7.66	1.0806	2.09788	2.91888	3.35511
7.67	1.038	2.06764	2.91338	3.35142
7.68	0.99669	2.03823	2.90785	3.34728
7.69	0.9567	2.00967	2.90231	3.34272
7.7	0.91806	1.98195	2.89674	3.33774
7.71	0.88083	1.9551	2.89115	3.33235
7.72	0.84502	1.92911	2.88553	3.32657
7.73	0.81067	1.90399	2.87989	3.32041
7.74	0.7778	1.87974	2.87423	3.31387
7.75	0.74644	1.85636	2.86855	3.30698
7.76	0.71662	1.83385	2.86286	3.29975
7.77	0.68834	1.81221	2.85714	3.29218
7.78	0.66163	1.79142	2.85141	3.28429
7.79	0.6365	1.77148	2.84566	3.27611
7.8	0.61296	1.75238	2.8399	3.26763
7.81	0.59103	1.73412	2.83413	3.25887
7.82	0.5707	1.71667	2.82835	3.24985
7.83	0.55199	1.70003	2.82257	3.24058
7.84	0.53488	1.68418	2.81678	3.23108
7.85	0.51939	1.6691	2.81099	3.22135
7.86	0.50551	1.65478	2.8052	3.21142
7.87	0.49323	1.6412	2.79942	3.20129
7.88	0.48254	1.62835	2.79364	3.19098
7.89	0.47344	1.61619	2.78787	3.1805
7.9	0.46589	1.60472	2.7821	3.16987
7.91	0.45989	1.59391	2.77635	3.15911
7.92	0.45542	1.58373	2.77062	3.14822
7.93	0.45246	1.57418	2.7649	3.13723
7.94	0.45097	1.56522	2.75921	3.12614
7.95	0.45093	1.55683	2.75354	3.11498
7.96	0.45232	1.54899	2.74789	3.10375
7.97	0.45509	1.54168	2.74227	3.09247
7.98	0.45922	1.53487	2.73669	3.08116
7.99	0.46468	1.52855	2.73114	3.06984
8	0.47142	1.52268	2.72563	3.05851
8.01	0.4794	1.51724	2.72016	3.04721
8.02	0.4886	1.51221	2.71473	3.03593
8.03	0.49896	1.50757	2.70936	3.02471
8.04	0.51044	1.50329	2.70404	3.01354
8.05	0.52301	1.49935	2.69878	3.00245
8.06	0.53662	1.49572	2.69358	2.99146
8.07	0.55122	1.4924	2.68844	2.98057
8.08	0.56677	1.48935	2.68338	2.96981
8.09	0.58323	1.48655	2.67839	2.95917
8.1	0.60054	1.48399	2.67348	2.94869
8.11	0.61866	1.48164	2.66865	2.93836
8.12	0.63755	1.47948	2.66391	2.92821
8.13	0.65715	1.4775	2.65927	2.91824
8.14	0.67743	1.47568	2.65472	2.90846
8.15	0.69832	1.474	2.65028	2.89889
8.16	0.71979	1.47243	2.64594	2.88953
8.17	0.74179	1.47098	2.64171	2.8804
8.18	0.76427	1.46961	2.6376	2.87151
8.19	0.78718	1.46831	2.63362	2.86286
8.2	0.81047	1.46708	2.62976	2.85447
8.21	0.83412	1.46589	2.62603	2.84634
8.22	0.85806	1.46473	2.62244	2.83848
8.23	0.88225	1.46359	2.61898	2.8309
8.24	0.90666	1.46247	2.61568	2.82361
8.25	0.93125	1.46134	2.61252	2.81661
8.26	0.95597	1.46019	2.60952	2.80991
8.27	0.98078	1.45902	2.60667	2.80352
8.28	1.00566	1.45783	2.60398	2.79744
8.29	1.03055	1.45659	2.60146	2.79168
8.3	1.05544	1.4553	2.59911	2.78624
8.31	1.08028	1.45396	2.59693	2.78112
8.32	1.10504	1.45255	2.59493	2.77634
8.33	1.1297	1.45108	2.5931	2.77189
8.34	1.15422	1.44953	2.59145	2.76778
8.35	1.17858	1.4479	2.58999	2.76401
8.36	1.20275	1.44619	2.58871	2.76058
8.37	1.22672	1.44439	2.58761	2.7575
8.38	1.25045	1.4425	2.58671	2.75477
8.39	1.27395	1.44051	2.58599	2.75239
8.4	1.29723	1.43842	2.58547	2.75036
8.41	1.32033	1.43624	2.58514	2.74868
8.42	1.34326	1.43395	2.585	2.74736
8.43	1.36608	1.43155	2.58506	2.74638
8.44	1.38883	1.42905	2.58531	2.74577
8.45	1.41155	1.42643	2.58576	2.7455
8.46	1.43427	1.42371	2.5864	2.74559
8.47	1.45706	1.42087	2.58724	2.74603
8.48	1.47993	1.41792	2.58828	2.74682
8.49	1.50292	1.41486	2.58952	2.74795
8.5	1.52606	1.41169	2.59095	2.74944
8.51	1.54937	1.40841	2.59259	2.75127
8.52	1.57288	1.40501	2.59441	2.75345
8.53	1.59659	1.40151	2.59644	2.75597
8.54	1.62051	1.3979	2.59866	2.75882
8.55	1.64464	1.39419	2.60108	2.76202
8.56	1.66899	1.39037	2.6037	2.76555
8.57	1.69355	1.38646	2.60651	2.76942
8.58	1.7183	1.38245	2.60952	2.77361
8.59	1.74323	1.37834	2.61272	2.77813
8.6	1.76833	1.37415	2.61612	2.78297
8.61	1.79357	1.3699	2.61971	2.78812
8.62	1.81893	1.36562	2.62349	2.79359
8.63	1.8444	1.36136	2.62746	2.79937
8.64	1.86993	1.35719	2.63162	2.80545
8.65	1.89551	1.35316	2.63597	2.81182
8.66	1.92111	1.34934	2.6405	2.81848
8.67	1.94669	1.34579	2.64522	2.82543
8.68	1.97224	1.34259	2.65012	2.83265
8.69	1.99773	1.33979	2.6552	2.84014
8.7	2.02312	1.33744	2.66045	2.84789
8.71	2.04839	1.33561	2.66588	2.8559
8.72	2.07353	1.33434	2.67148	2.86415
8.73	2.0985	1.33367	2.67724	2.87264
8.74	2.12329	1.33363	2.68317	2.88137
8.75	2.14787	1.33426	2.68926	2.89032
8.76	2.17223	1.33558	2.6955	2.89949
8.77	2.19636	1.33761	2.7019	2.90886
8.78	2.22023	1.34035	2.70845	2.91844
8.79	2.24385	1.34381	2.71514	2.92821
8.8	2.26719	1.348	2.72197	2.93817
8.81	2.29026	1.35291	2.72895	2.9483
8.82	2.31304	1.35853	2.73606	2.95861
8.83	2.33555	1.36485	2.74329	2.96907
8.84	2.35777	1.37186	2.75066	2.97968
8.85	2.37971	1.37954	2.75815	2.99043
8.86	2.40137	1.38787	2.76576	3.00131
8.87	2.42277	1.39682	2.77349	3.01231
8.88	2.44392	1.40638	2.78133	3.02342
8.89	2.46481	1.41652	2.78929	3.03463
8.9	2.48546	1.42722	2.79734	3.04592
8.91	2.50587	1.43845	2.80551	3.05729
8.92	2.52604	1.45019	2.81377	3.06873
8.93	2.54596	1.46241	2.82213	3.08022
8.94	2.56562	1.47509	2.83059	3.09175
8.95	2.58503	1.48821	2.83913	3.10331
8.96	2.60416	1.50175	2.84777	3.1149
8.97	2.623	1.51569	2.85648	3.12649
8.98	2.64154	1.53001	2.86528	3.13807
8.99	2.65975	1.5447	2.87416	3.14964
9	2.67761	1.55973	2.88311	3.16118
9.01	2.69511	1.5751	2.89213	3.17268
9.02	2.71221	1.5908	2.90121	3.18414
9.03	2.72889	1.60682	2.91037	3.19552
9.04	2.74512	1.62315	2.91958	3.20684
9.05	2.76087	1.63979	2.92885	3.21807
9.06	2.77612	1.65674	2.93817	3.22921
9.07	2.79083	1.67399	2.94754	3.24024
9.08	2.80497	1.69155	2.95696	3.25115
9.09	2.81852	1.70943	2.96642	3.26194
9.1	2.83145	1.72762	2.97593	3.2726
9.11	2.84374	1.74613	2.98547	3.28311
9.12	2.85535	1.76496	2.99504	3.29347
9.13	2.86628	1.78411	3.00464	3.30367
9.14	2.8765	1.80358	3.01426	3.3137
9.15	2.88599	1.82335	3.0239	3.32356
9.16	2.89474	1.84342	3.03356	3.33323
9.17	2.90275	1.86377	3.04323	3.34271
9.18	2.91002	1.88439	3.0529	3.352
9.19	2.91654	1.90525	3.06258	3.36108
9.2	2.92232	1.92634	3.07224	3.36996
9.21	2.92738	1.94763	3.0819	3.37861
9.22	2.93173	1.9691	3.09155	3.38704
9.23	2.9354	1.99072	3.10118	3.39525
9.24	2.93842	2.01246	3.11078	3.40322
9.25	2.94082	2.03429	3.12035	3.41095
9.26	2.94264	2.05617	3.12988	3.41843
9.27	2.94394	2.07808	3.13938	3.42567
9.28	2.94476	2.09997	3.14883	3.43264
9.29	2.94516	2.12181	3.15823	3.43936
9.3	2.9452	2.14358	3.16758	3.44581
9.31	2.94493	2.16522	3.17686	3.45198
9.32	2.94441	2.18672	3.18608	3.45788
9.33	2.94371	2.20803	3.19524	3.4635
9.34	2.94286	2.22912	3.20431	3.46882
9.35	2.94192	2.24997	3.21331	3.47385
9.36	2.94091	2.27055	3.22223	3.47859
9.37	2.93986	2.29084	3.23105	3.48301
9.38	2.93876	2.31081	3.23978	3.48713
9.39	2.93762	2.33046	3.24841	3.49093
9.4	2.93643	2.34977	3.25693	3.49442
9.41	2.93518	2.36873	3.26535	3.49757
9.42	2.93389	2.38735	3.27364	3.5004
9.43	2.93255	2.40563	3.28182	3.50289
9.44	2.93116	2.42358	3.28987	3.50505
9.45	2.92972	2.44122	3.29778	3.50686
9.46	2.92822	2.45858	3.30556	3.50833
9.47	2.92667	2.47568	3.31319	3.50946
9.48	2.92507	2.49256	3.32068	3.51024
9.49	2.92341	2.50927	3.328	3.51066
9.5	2.92171	2.52584	3.33517	3.51073
9.51	2.91995	2.54233	3.34216	3.51045
9.52	2.91776	2.5602	3.34763	3.5073
9.53	2.91552	2.5783	3.35285	3.5038
9.54	2.91326	2.59658	3.35789	3.50006
9.55	2.91097	2.61497	3.36278	3.49614
9.56	2.90867	2.63344	3.36758	3.4921
9.57	2.90636	2.65197	3.37232	3.48799
9.58	2.90405	2.67053	3.37701	3.48382
9.59	2.90172	2.68912	3.38167	3.47962
9.6	2.8994	2.70774	3.38631	3.47538
9.61	2.89707	2.72637	3.39092	3.47111
9.62	2.89474	2.74503	3.39552	3.46682
9.63	2.8924	2.7637	3.4001	3.46251
9.64	2.89006	2.78239	3.40466	3.45817
9.65	2.88771	2.80111	3.40921	3.4538
9.66	2.88536	2.81984	3.41373	3.44941
9.67	2.88301	2.8386	3.41825	3.44499
9.68	2.88065	2.85737	3.42274	3.44055
9.69	2.87828	2.87617	3.42722	3.43607
9.7	2.87591	2.89499	3.43168	3.43156
9.71	2.87354	2.91384	3.43612	3.42702
9.72	2.87116	2.93271	3.44054	3.42245
9.73	2.86878	2.9516	3.44495	3.41785
9.74	2.86638	2.97052	3.44933	3.41321
9.75	2.86399	2.98947	3.45369	3.40854
9.76	2.86159	3.00845	3.45802	3.40383
9.77	2.85918	3.02745	3.46234	3.39908
9.78	2.85677	3.04648	3.46663	3.39429
9.79	2.85435	3.06554	3.4709	3.38946
9.8	2.85192	3.08463	3.47514	3.38459
9.81	2.84949	3.10375	3.47935	3.37968
9.82	2.84706	3.1229	3.48353	3.37473
9.83	2.84461	3.14209	3.48769	3.36973
9.84	2.84216	3.1613	3.49182	3.36468
9.85	2.83971	3.18055	3.49592	3.35959
9.86	2.83724	3.19983	3.49999	3.35445
9.87	2.83477	3.21915	3.50402	3.34926
9.88	2.8323	3.2385	3.50802	3.34403
9.89	2.82981	3.25789	3.51199	3.33874
9.9	2.82732	3.27731	3.51593	3.33341
9.91	2.82483	3.29676	3.51983	3.32802
9.92	2.82233	3.31626	3.5237	3.32258
9.93	2.81982	3.33578	3.52753	3.31709
9.94	2.8173	3.35535	3.53133	3.31155
9.95	2.81478	3.37494	3.53509	3.30596
9.96	2.81225	3.39458	3.53881	3.30032
9.97	2.80971	3.41425	3.5425	3.29463
9.98	2.80717	3.43395	3.54615	3.28889
9.99	2.80462	3.45369	3.54977	3.2831
10	2.80207	3.47346	3.55335	3.27726

## Sheet: Fig.3g
Time	Number	Number
(ps)	(molecules)	(molecules)
	NPGOm	GOm
0.5	0	0
1	0	0
1.5	0	0
2	0	0
2.5	0	0
3	0	0
3.5	0	0
4	0	0
4.5	0	0
5	0	0
5.5	0	0
6	0	0
6.5	0	0
7	0	0
7.5	0	0
8	0	0
8.5	0	0
9	0	0
9.5	0	0
10	0	0
10.5	0	0
11	0	0
11.5	0	0
12	0	0
12.5	0	0
13	0	0
13.5	0	0
14	0	0
14.5	0	0
15	0	0
15.5	0	0
16	0	0
16.5	0	0
17	0	0
17.5	0	0
18	0	0
18.5	0	0
19	0	0
19.5	0	0
20	0	0
20.5	0	0
21	0	0
21.5	0	0
22	0	0
22.5	0	0
23	0	0
23.5	0	0
24	0	0
24.5	0	0
25	0	0
25.5	0	0
26	0	0
26.5	0	0
27	0	0
27.5	0	0
28	0	0
28.5	0	0
29	0	0
29.5	0	0
30	0	0
30.5	0	0
31	0	0
31.5	0	0
32	0	0
32.5	0	0
33	0	0
33.5	0	0
34	0	0
34.5	0	0
35	0	0
35.5	0	0
36	0	0
36.5	0	0
37	0	0
37.5	0	0
38	0	0
38.5	0	0
39	0	0
39.5	0	0
40	0	0
40.5	0	0
41	0	0
41.5	0	0
42	0	0
42.5	0	0
43	0	0
43.5	0	0
44	0	0
44.5	0	0
45	0	0
45.5	0	0
46	0	0
46.5	0	0
47	0	0
47.5	0	0
48	0	0
48.5	0	0
49	0	0
49.5	0	0
50	0	0
50.5	3.11299e-07	0
51	2.97269e-06	0
51.5	1.31287e-05	0
52	4.00709e-05	0
52.5	9.79831e-05	0
53	0.000206433	0
53.5	0.000390645	0
54	0.000681588	0
54.5	0.00112	0
55	0.00174	0
55.5	0.00259	0
56	0.00373	0
56.5	0.00521	0
57	0.00709	0
57.5	0.00943	0
58	0.01231	0
58.5	0.01579	0
59	0.01995	0
59.5	0.02484	0
60	0.03056	0
60.5	0.03716	0
61	0.04473	0
61.5	0.05334	0
62	0.06305	0
62.5	0.07394	0
63	0.08607	0
63.5	0.09953	0
64	0.11436	0
64.5	0.13063	0
65	0.14841	0
65.5	0.16775	0
66	0.1887	0
66.5	0.21133	0
67	0.23568	0
67.5	0.2618	0
68	0.28974	0
68.5	0.31954	0
69	0.35124	0
69.5	0.38488	0
70	0.4205	0
70.5	0.45813	0
71	0.49782	0
71.5	0.53959	0
72	0.58347	0
72.5	0.6295	0
73	0.67771	0
73.5	0.72812	0
74	0.78076	0
74.5	0.83567	0
75	0.89288	0
75.5	0.95241	0
76	1.0143	0
76.5	1.07858	0
77	1.14529	0
77.5	1.21447	0
78	1.28616	0
78.5	1.36041	0
79	1.43727	0
79.5	1.5168	0
80	1.59905	0
80.5	1.6841	0
81	1.77199	0
81.5	1.86281	0
82	1.9566	0
82.5	2.05345	0
83	2.15341	0
83.5	2.25654	0
84	2.36291	0
84.5	2.47257	0
85	2.58558	0
85.5	2.70199	0
86	2.82183	0
86.5	2.94514	0
87	3.07196	0
87.5	3.20231	0
88	3.33621	0
88.5	3.47367	0
89	3.61469	0
89.5	3.75928	0
90	3.90742	0
90.5	4.05911	0
91	4.21431	0
91.5	4.373	0
92	4.53515	0
92.5	4.70072	0
93	4.86968	0
93.5	5.04197	0
94	5.21755	0
94.5	5.39638	0
95	5.57839	0
95.5	5.76355	0
96	5.95179	0
96.5	6.14308	0
97	6.33735	0
97.5	6.53456	0
98	6.73466	0
98.5	6.9376	0
99	7.14334	0
99.5	7.35184	0
100	7.56304	0
100.5	7.7769	0
101	7.99336	0
101.5	8.21237	0
102	8.43387	0
102.5	8.6578	0
103	8.8841	0
103.5	9.1127	0
104	9.34354	0
104.5	9.57653	0
105	9.8116	0
105.5	10.0487	0
106	10.2876	0
106.5	10.5284	0
107	10.771	0
107.5	11.0151	0
108	11.2608	0
108.5	11.5079	0
109	11.7563	0
109.5	12.0059	0
110	12.2565	0
110.5	12.5081	0
111	12.7605	0
111.5	13.0136	0
112	13.2672	0
112.5	13.5211	0
113	13.7754	0
113.5	14.0297	0
114	14.2841	0
114.5	14.5382	0
115	14.7919	0
115.5	15.0452	0
116	15.2978	0
116.5	15.5496	0
117	15.8004	0
117.5	16.0502	0
118	16.2986	0
118.5	16.5457	0
119	16.7913	0
119.5	17.0351	0
120	17.2772	0
120.5	17.5173	0
121	17.7553	0
121.5	17.9912	0
122	18.2248	0
122.5	18.4561	0
123	18.6849	0
123.5	18.9112	0
124	19.1348	0
124.5	19.3558	0
125	19.574	0
125.5	19.7894	0
126	20.0019	0
126.5	20.2115	0
127	20.4182	0
127.5	20.6217	0
128	20.8223	0
128.5	21.0197	0
129	21.2139	0
129.5	21.405	0
130	21.5928	0
130.5	21.7773	0
131	21.9585	0
131.5	22.1364	0
132	22.311	0
132.5	22.4821	0
133	22.6499	0
133.5	22.8141	0
134	22.975	0
134.5	23.1324	0
135	23.2863	0
135.5	23.4367	0
136	23.5835	0
136.5	23.7269	0
137	23.8667	0
137.5	24.0031	0
138	24.1359	0
138.5	24.2651	0
139	24.3908	4.60001e-09
139.5	24.513	1.07891e-07
140	24.6317	8.353e-07
140.5	24.7468	3.57932e-06
141	24.8584	1.09502e-05
141.5	24.9665	2.70199e-05
142	25.071	5.74774e-05
142.5	25.1721	0.000109709
143	25.2697	0.000192813
143.5	25.3639	0.000317568
144	25.4545	0.000496346
144.5	25.5418	0.000742997
145	25.6256	0.00107
145.5	25.706	0.0015
146	25.783	0.00205
146.5	25.8566	0.00272
147	25.9269	0.00355
147.5	25.9938	0.00455
148	26.0574	0.00573
148.5	26.1178	0.00712
149	26.1748	0.00872
149.5	26.2286	0.0106
150	26.2793	0.01263
150.5	26.3267	0.01503
151	26.371	0.01761
151.5	26.4121	0.02056
152	26.4501	0.02379
152.5	26.4851	0.02729
153	26.517	0.03117
153.5	26.5459	0.03541
154	26.5719	0.04002
154.5	26.5948	0.045
155	26.6149	0.05035
155.5	26.6321	0.05616
156	26.6465	0.06233
156.5	26.6581	0.06897
157	26.6669	0.07607
157.5	26.673	0.08363
158	26.6764	0.09175
158.5	26.6771	0.10032
159	26.6753	0.10936
159.5	26.671	0.11904
160	26.6641	0.12919
160.5	26.6547	0.13997
161	26.643	0.15122
161.5	26.6289	0.16321
162	26.6124	0.17575
162.5	26.5937	0.18885
163	26.5728	0.20268
163.5	26.5498	0.21715
164	26.5246	0.23228
164.5	26.4974	0.24814
165	26.4683	0.26473
165.5	26.4371	0.28207
166	26.4042	0.30014
166.5	26.3694	0.31905
167	26.3329	0.33878
167.5	26.2947	0.35934
168	26.255	0.38074
168.5	26.2136	0.40314
169	26.1709	0.42647
169.5	26.1267	0.45072
170	26.0812	0.47599
170.5	26.0345	0.50236
171	25.9866	0.52984
171.5	25.9377	0.55842
172	25.8876	0.5883
172.5	25.8367	0.61937
173	25.7848	0.65174
173.5	25.7322	0.68549
174	25.6789	0.72071
174.5	25.6249	0.75751
175	25.5704	0.79577
175.5	25.5155	0.83579
176	25.4601	0.87747
176.5	25.4045	0.92109
177	25.3487	0.96645
177.5	25.2928	1.01394
178	25.2369	1.06355
178.5	25.181	1.11528
179	25.1253	1.16932
179.5	25.0698	1.22575
180	25.0146	1.28467
180.5	24.9599	1.34617
181	24.9057	1.41035
181.5	24.852	1.47739
182	24.7991	1.54738
182.5	24.7468	1.62031
183	24.6955	1.69639
183.5	24.645	1.77569
184	24.5956	1.85831
184.5	24.5472	1.94434
185	24.4999	2.03388
185.5	24.4539	2.1271
186	24.4092	2.22401
186.5	24.3658	2.32471
187	24.3238	2.42946
187.5	24.2834	2.53808
188	24.2445	2.65085
188.5	24.2072	2.76787
189	24.1716	2.88912
189.5	24.1378	3.01471
190	24.1057	3.14482
190.5	24.0755	3.27926
191	24.0472	3.41832
191.5	24.0208	3.56198
192	23.9964	3.71025
192.5	23.9741	3.86323
193	23.9539	4.02082
193.5	23.9357	4.18311
194	23.9197	4.35019
194.5	23.9059	4.52198
195	23.8944	4.69847
195.5	23.885	4.87966
196	23.878	5.06546
196.5	23.8733	5.25597
197	23.8709	5.45099
197.5	23.8708	5.65063
198	23.8732	5.85478
198.5	23.8779	6.06327
199	23.885	6.276
199.5	23.8945	6.49306
200	23.9065	6.71418
200.5	23.9208	6.93936
201	23.9376	7.16841
201.5	23.9569	7.40114
202	23.9785	7.63748
202.5	24.0026	7.87722
203	24.0291	8.1202
203.5	24.058	8.36631
204	24.0893	8.61527
204.5	24.1229	8.86691
205	24.1589	9.12114
205.5	24.1973	9.37748
206	24.2379	9.63594
206.5	24.2809	9.89616
207	24.3261	10.1579
207.5	24.3735	10.4211
208	24.4231	10.6853
208.5	24.4749	10.9504
209	24.5287	11.2161
209.5	24.5847	11.482
210	24.6427	11.7479
210.5	24.7027	12.0138
211	24.7646	12.279
211.5	24.8285	12.5437
212	24.8942	12.8072
212.5	24.9617	13.0696
213	25.031	13.3304
213.5	25.1019	13.5894
214	25.1745	13.8465
214.5	25.2488	14.1013
215	25.3245	14.3536
215.5	25.4017	14.6033
216	25.4804	14.85
216.5	25.5603	15.0936
217	25.6416	15.3339
217.5	25.7242	15.5707
218	25.8079	15.8038
218.5	25.8927	16.033
219	25.9786	16.2583
219.5	26.0656	16.4793
220	26.1534	16.6961
220.5	26.2421	16.9085
221	26.3317	17.1163
221.5	26.422	17.3193
222	26.513	17.5178
222.5	26.6046	17.7112
223	26.6968	17.8998
223.5	26.7895	18.0833
224	26.8826	18.2618
224.5	26.976	18.4352
225	27.0697	18.6033
225.5	27.1637	18.7663
226	27.2578	18.924
226.5	27.352	19.0765
227	27.4461	19.2237
227.5	27.5402	19.3657
228	27.6342	19.5024
228.5	27.7279	19.634
229	27.8214	19.7603
229.5	27.9145	19.8816
230	28.0071	19.9978
230.5	28.0993	20.109
231	28.1909	20.2152
231.5	28.2818	20.3165
232	28.3721	20.4132
232.5	28.4616	20.5051
233	28.5502	20.5924
233.5	28.6379	20.6753
234	28.7246	20.7538
234.5	28.8103	20.8281
235	28.8949	20.8984
235.5	28.9783	20.9646
236	29.0604	21.0269
236.5	29.1413	21.0857
237	29.2208	21.1407
237.5	29.2989	21.1924
238	29.3755	21.2408
238.5	29.4506	21.2861
239	29.5241	21.3285
239.5	29.596	21.3679
240	29.6662	21.4047
240.5	29.7347	21.4389
241	29.8014	21.4707
241.5	29.8663	21.5003
242	29.9293	21.5277
242.5	29.9904	21.5532
243	30.0495	21.5768
243.5	30.1067	21.5986
244	30.1619	21.6189
244.5	30.2149	21.6377
245	30.2659	21.6551
245.5	30.3148	21.6713
246	30.3615	21.6863
246.5	30.4061	21.7003
247	30.4485	21.7133
247.5	30.4886	21.7256
248	30.5265	21.737
248.5	30.5621	21.7478
249	30.5955	21.7581
249.5	30.6265	21.7677
250	30.6553	21.777
250.5	30.6818	21.7861
251	30.7059	21.7948
251.5	30.7277	21.8033
252	30.7471	21.8117
252.5	30.7643	21.82
253	30.779	21.8283
253.5	30.7915	21.8367
254	30.8016	21.8453
254.5	30.8093	21.854
255	30.8148	21.8629
255.5	30.8179	21.8721
256	30.8188	21.8816
256.5	30.8174	21.8916
257	30.8137	21.902
257.5	30.808	21.913
258	30.8001	21.9244
258.5	30.7901	21.9365
259	30.7782	21.9493
259.5	30.7644	21.9628
260	30.7488	21.977
260.5	30.7316	21.9922
261	30.7127	22.0082
261.5	30.6924	22.0251
262	30.6707	22.043
262.5	30.6477	22.0619
263	30.6236	22.0818
263.5	30.5985	22.1029
264	30.5726	22.1251
264.5	30.5458	22.1485
265	30.5185	22.173
265.5	30.4906	22.1988
266	30.4623	22.2258
266.5	30.4337	22.2541
267	30.4049	22.2838
267.5	30.3761	22.3147
268	30.3473	22.3471
268.5	30.3187	22.3808
269	30.2904	22.4159
269.5	30.2624	22.4524
270	30.2348	22.4904
270.5	30.2077	22.5298
271	30.1813	22.5706
271.5	30.1556	22.613
272	30.1306	22.6568
272.5	30.1064	22.7022
273	30.0831	22.749
273.5	30.0608	22.7974
274	30.0395	22.8473
274.5	30.0193	22.8987
275	30.0002	22.9516
275.5	29.9822	23.0061
276	29.9655	23.0621
276.5	29.95	23.1195
277	29.9358	23.1786
277.5	29.9229	23.239
278	29.9114	23.301
278.5	29.9012	23.3645
279	29.8925	23.4294
279.5	29.8853	23.4958
280	29.8795	23.5635
280.5	29.8753	23.6327
281	29.8726	23.7032
281.5	29.8714	23.7751
282	29.8719	23.8482
282.5	29.8739	23.9226
283	29.8776	23.9982
283.5	29.8829	24.075
284	29.8898	24.1529
284.5	29.8983	24.2319
285	29.9085	24.3119
285.5	29.9203	24.3929
286	29.9338	24.4748
286.5	29.9488	24.5575
287	29.9654	24.6411
287.5	29.9836	24.7253
288	30.0033	24.8102
288.5	30.0245	24.8957
289	30.047	24.9816
289.5	30.071	25.068
290	30.0964	25.1548
290.5	30.1229	25.2418
291	30.1507	25.3291
291.5	30.1796	25.4165
292	30.2096	25.5038
292.5	30.2406	25.5912
293	30.2724	25.6785
293.5	30.3051	25.7655
294	30.3384	25.8523
294.5	30.3724	25.9388
295	30.4069	26.0247
295.5	30.4418	26.1103
296	30.477	26.1951
296.5	30.5126	26.2794
297	30.5482	26.3629
297.5	30.5839	26.4456
298	30.6196	26.5275
298.5	30.6551	26.6084
299	30.6905	26.6883
299.5	30.7256	26.7671
300	30.7604	26.8447
300.5	30.7948	26.9212
301	30.8287	26.9962
301.5	30.8621	27.07
302	30.895	27.1424
302.5	30.9274	27.2133
303	30.9591	27.2827
303.5	30.9902	27.3506
304	31.0206	27.4168
304.5	31.0504	27.4813
305	31.0794	27.5441
305.5	31.1077	27.6052
306	31.1353	27.6645
306.5	31.1621	27.7219
307	31.1882	27.7775
307.5	31.2134	27.8311
308	31.2377	27.8828
308.5	31.2613	27.9325
309	31.2839	27.9802
309.5	31.3056	28.0258
310	31.3264	28.0695
310.5	31.3462	28.111
311	31.3651	28.1502
311.5	31.383	28.1875
312	31.3998	28.2225
312.5	31.4155	28.2554
313	31.4303	28.286
313.5	31.4439	28.3144
314	31.4563	28.3406
314.5	31.4677	28.3645
315	31.4778	28.3862
315.5	31.4868	28.4057
316	31.4946	28.4228
316.5	31.5011	28.4377
317	31.5064	28.4503
317.5	31.5103	28.4605
318	31.513	28.4686
318.5	31.5144	28.4744
319	31.5144	28.4779
319.5	31.513	28.4792
320	31.5103	28.4781
320.5	31.5062	28.4749
321	31.5006	28.4695
321.5	31.4936	28.4619
322	31.4852	28.4521
322.5	31.4753	28.4402
323	31.464	28.4262
323.5	31.4511	28.4101
324	31.4368	28.3919
324.5	31.4209	28.3718
325	31.4035	28.3497
325.5	31.3846	28.3256
326	31.3642	28.2997
326.5	31.3423	28.2719
327	31.3189	28.2423
327.5	31.2941	28.2109
328	31.268	28.1779
328.5	31.2406	28.1432
329	31.212	28.1069
329.5	31.1824	28.069
330	31.1518	28.0296
330.5	31.1204	27.9889
331	31.0884	27.9466
331.5	31.0559	27.9031
332	31.0231	27.8583
332.5	30.9901	27.8123
333	30.9572	27.7652
333.5	30.9245	27.7169
334	30.8923	27.6675
334.5	30.8606	27.6173
335	30.8297	27.566
335.5	30.7998	27.5139
336	30.771	27.4611
336.5	30.7435	27.4074
337	30.7176	27.3531
337.5	30.6932	27.2981
338	30.6707	27.2426
338.5	30.6501	27.1866
339	30.6316	27.1301
339.5	30.6153	27.0733
340	30.6013	27.0161
340.5	30.5898	26.9588
341	30.5808	26.9012
341.5	30.5744	26.8434
342	30.5708	26.7856
342.5	30.5699	26.7277
343	30.5719	26.6699
343.5	30.5767	26.6122
344	30.5845	26.5546
344.5	30.5953	26.4973
345	30.6091	26.4401
345.5	30.6259	26.3833
346	30.6457	26.3269
346.5	30.6686	26.2708
347	30.6946	26.2152
347.5	30.7236	26.1601
348	30.7557	26.1055
348.5	30.7909	26.0515
349	30.829	25.9981
349.5	30.8703	25.9454
350	30.9145	25.8934
350.5	30.9618	25.842
351	31.0121	25.7915
351.5	31.0654	25.7417
352	31.1216	25.6927
352.5	31.1807	25.6444
353	31.2428	25.5971
353.5	31.3077	25.5506
354	31.3754	25.5049
354.5	31.4459	25.4601
355	31.5191	25.4162
355.5	31.5949	25.3731
356	31.6733	25.331
356.5	31.7542	25.2898
357	31.8374	25.2494
357.5	31.923	25.2099
358	32.0107	25.1713
358.5	32.1005	25.1336
359	32.1923	25.0967
359.5	32.2858	25.0606
360	32.381	25.0254
360.5	32.4776	24.991
361	32.5757	24.9575
361.5	32.6748	24.9246
362	32.775	24.8926
362.5	32.876	24.8613
363	32.9776	24.8308
363.5	33.0795	24.8009
364	33.1818	24.7718
364.5	33.284	24.7433
365	33.386	24.7155
365.5	33.4876	24.6882
366	33.5886	24.6616
366.5	33.6888	24.6356
367	33.788	24.61
367.5	33.886	24.585
368	33.9826	24.5605
368.5	34.0778	24.5364
369	34.1712	24.5128
369.5	34.2627	24.4896
370	34.3523	24.4667
370.5	34.4398	24.4442
371	34.525	24.4221
371.5	34.608	24.4002
372	34.6887	24.3787
372.5	34.7669	24.3574
373	34.8427	24.3362
373.5	34.9161	24.3153
374	34.987	24.2947
374.5	35.0554	24.2741
375	35.1214	24.2537
375.5	35.1849	24.2334
376	35.246	24.2133
376.5	35.3046	24.1932
377	35.3608	24.1732
377.5	35.4146	24.1533
378	35.466	24.1334
378.5	35.515	24.1136
379	35.5616	24.0936
379.5	35.606	24.0738
380	35.648	24.0539
380.5	35.6877	24.034
381	35.7252	24.014
381.5	35.7605	23.994
382	35.7936	23.9739
382.5	35.8246	23.9538
383	35.8535	23.9336
383.5	35.8803	23.9133
384	35.9052	23.8929
384.5	35.9281	23.8724
385	35.9492	23.8519
385.5	35.9684	23.8313
386	35.9858	23.8106
386.5	36.0015	23.7898
387	36.0156	23.7689
387.5	36.028	23.7479
388	36.039	23.7269
388.5	36.0485	23.7059
389	36.0566	23.6847
389.5	36.0634	23.6635
390	36.0689	23.6423
390.5	36.0733	23.621
391	36.0765	23.5997
391.5	36.0787	23.5784
392	36.0799	23.557
392.5	36.0802	23.5357
393	36.0797	23.5143
393.5	36.0784	23.493
394	36.0763	23.4717
394.5	36.0736	23.4504
395	36.0704	23.4291
395.5	36.0666	23.4079
396	36.0623	23.3868
396.5	36.0577	23.3656
397	36.0526	23.3446
397.5	36.0474	23.3237
398	36.0418	23.3029
398.5	36.0361	23.2823
399	36.0303	23.2618
399.5	36.0243	23.2417
400	36.0183	23.2219
400.5	36.0124	23.2024
401	36.0065	23.1835
401.5	36.0006	23.1651
402	35.995	23.1474
402.5	35.9894	23.1302
403	35.9842	23.1138
403.5	35.9791	23.0982
404	35.9744	23.0836
404.5	35.9699	23.0696
405	35.9658	23.0567
405.5	35.9621	23.0448
406	35.9588	23.0339
406.5	35.9559	23.0239
407	35.9535	23.0151
407.5	35.9515	23.0072
408	35.9501	23.0006
408.5	35.9492	22.995
409	35.9489	22.9904
409.5	35.949	22.9871
410	35.9498	22.9849
410.5	35.9512	22.9839
411	35.9531	22.984
411.5	35.9557	22.9853
412	35.9588	22.9877
412.5	35.9626	22.9913
413	35.967	22.9961
413.5	35.9721	23.0021
414	35.9777	23.0092
414.5	35.9839	23.0175
415	35.9908	23.027
415.5	35.9983	23.0376
416	36.0063	23.0495
416.5	36.015	23.0626
417	36.0242	23.0768
417.5	36.0339	23.0923
418	36.0442	23.109
418.5	36.0551	23.1269
419	36.0664	23.146
419.5	36.0782	23.1665
420	36.0905	23.1881
420.5	36.1032	23.211
421	36.1164	23.2352
421.5	36.1299	23.2607
422	36.1438	23.2874
422.5	36.1581	23.3157
423	36.1728	23.3452
423.5	36.1877	23.376
424	36.203	23.4082
424.5	36.2185	23.4418
425	36.2343	23.4768
425.5	36.2504	23.5132
426	36.2666	23.551
426.5	36.2831	23.5901
427	36.2999	23.6306
427.5	36.3168	23.6724
428	36.3339	23.7156
428.5	36.3511	23.7601
429	36.3686	23.8059
429.5	36.3862	23.8531
430	36.404	23.9015
430.5	36.4219	23.9511
431	36.44	24.0019
431.5	36.4582	24.0539
432	36.4765	24.107
432.5	36.495	24.1612
433	36.5136	24.2166
433.5	36.5323	24.273
434	36.5512	24.3303
434.5	36.5702	24.3886
435	36.5893	24.4479
435.5	36.6086	24.508
436	36.628	24.5691
436.5	36.6475	24.6309
437	36.6671	24.6936
437.5	36.6869	24.7569
438	36.7068	24.8211
438.5	36.7269	24.8859
439	36.7471	24.9516
439.5	36.7674	25.0178
440	36.7879	25.0847
440.5	36.8085	25.1524
441	36.8293	25.2207
441.5	36.8502	25.2898
442	36.8713	25.3596
442.5	36.8925	25.43
443	36.9139	25.5013
443.5	36.9355	25.5732
444	36.9572	25.6461
444.5	36.9791	25.7198
445	37.0012	25.7942
445.5	37.0234	25.8695
446	37.0459	25.9458
446.5	37.0685	26.0229
447	37.0913	26.1009
447.5	37.1143	26.1796
448	37.1375	26.2593
448.5	37.1609	26.3396
449	37.1845	26.4208
449.5	37.2083	26.5026
450	37.2323	26.5852
450.5	37.2565	26.6683
451	37.281	26.7521
451.5	37.3056	26.8365
452	37.3305	26.9215
452.5	37.3556	27.0069
453	37.3809	27.0929
453.5	37.4065	27.1793
454	37.4323	27.2661
454.5	37.4584	27.3534
455	37.4847	27.4411
455.5	37.5112	27.529
456	37.538	27.6173
456.5	37.565	27.7058
457	37.5923	27.7945
457.5	37.6198	27.8834
458	37.6476	27.9725
458.5	37.6757	28.0616
459	37.704	28.1508
459.5	37.7326	28.2401
460	37.7615	28.3291
460.5	37.7906	28.4182
461	37.8201	28.5072
461.5	37.8497	28.596
462	37.8797	28.6845
462.5	37.91	28.7727
463	37.9405	28.8606
463.5	37.9713	28.9482
464	38.0024	29.0354
464.5	38.0338	29.122
465	38.0655	29.2083
465.5	38.0975	29.2938
466	38.1298	29.3788
466.5	38.1624	29.4633
467	38.1952	29.5469
467.5	38.2284	29.6299
468	38.2619	29.7122
468.5	38.2956	29.7935
469	38.3297	29.874
469.5	38.3641	29.9536
470	38.3988	30.0322
470.5	38.4338	30.1098
471	38.4691	30.1863
471.5	38.5047	30.2617
472	38.5406	30.3361
472.5	38.5769	30.4092
473	38.6134	30.4811
473.5	38.6503	30.5517
474	38.6875	30.6212
474.5	38.7249	30.6892
475	38.7628	30.7559
475.5	38.8009	30.8212
476	38.8416	30.8735
476.5	38.8827	30.9241
477	38.9239	30.9734
477.5	38.9653	31.022
478	39.0069	31.07
478.5	39.0485	31.1177
479	39.0901	31.165
479.5	39.1318	31.2123
480	39.1735	31.2594
480.5	39.2152	31.3063
481	39.257	31.3532
481.5	39.2988	31.4
482	39.3406	31.4468
482.5	39.3824	31.4933
483	39.4243	31.5398
483.5	39.4661	31.5861
484	39.5081	31.6323
484.5	39.55	31.6783
485	39.592	31.7242
485.5	39.634	31.7699
486	39.676	31.8155
486.5	39.7181	31.8609
487	39.7602	31.9061
487.5	39.8023	31.9512
488	39.8445	31.996
488.5	39.8867	32.0407
489	39.929	32.0851
489.5	39.9712	32.1294
490	40.0136	32.1734
490.5	40.0559	32.2172
491	40.0983	32.2607
491.5	40.1407	32.304
492	40.1832	32.3471
492.5	40.2257	32.3899
493	40.2683	32.4324
493.5	40.3109	32.4747
494	40.3536	32.5168
494.5	40.3963	32.5585
495	40.439	32.6
495.5	40.4818	32.6412
496	40.5247	32.6822
496.5	40.5675	32.7229
497	40.6105	32.7633
497.5	40.6534	32.8034
498	40.6965	32.8433
498.5	40.7395	32.8829
499	40.7826	32.9223
499.5	40.8258	32.9613
500	40.869	33.0001

## Sheet: Fig.3h
Membrane	N
NPGOm	13	Water
GOm	9
NPGOm	0	IPA
GOm	0

[truncated: 9 more sheets: Fig.4b, Fig.4c, Fig.4d, Fig.4f, Fig.5b, Fig.5c, Sheet23, Sheet24, Sheet25]
